# Supplementary material for: Understanding natural selection in Holocene Europe using multi-locus genotype identity scans
Source: bioRxiv. 2023 Apr 25:2023.04.24.538113. Preprint. [Version 1] doi: 10.1101/2023.04.24.538113 (PMC10168228; doi:10.1101/2023.04.24.538113)
Supplement: Supplement 1 [file media-1.xlsx]

## Sheet: Sheet1
Epoch	Genetic ID	Master ID	Skeletal code	Skeletal element	Published (0=no, 1=yes)	Year data from this individual was first published [for a present-day individuals we give the data of the data reported here; missing GreenScience 2010 (Vi33.15, Vi33.26), Olalde2018 (I2657), RasmussenNature2010 (Australian)]	Publication abbreviation	doi for publication	location of data made available with publication	Representative contact	Method for Determining Date; unless otherwise specified, calibrations use 95.4% intervals from OxCal v4.4.2 Bronk Ramsey (2009); r5; Atmospheric data from Reimer et al (2020)	Date mean in BP in years before 1950 CE [OxCal mu for a direct radiocarbon date, and average of range for a contextual date]	Date standard deviation in BP [OxCal sigma for a direct radiocarbon date, and standard deviation of the uniform distribution between the two bounds for a contextual date]	Full Date One of two formats. (Format 1) 95.4% CI calibrated radiocarbon age (Conventional Radiocarbon Age BP, Lab number) e.g. 2624-2350 calBCE (3990±40 BP, Ua-35016). (Format 2) Archaeological context range, e.g. 2500-1700 BCE	Age at Death from physical anthropology	Group ID	Locality	Political Entity	Lat.	Long.	Restrictions (0=none; 1=Basic signed letter; 2=Restrictive signed letter; 3=Bolnick signed letter; 4=Never release; 5=Disease patient; 6=Basic signed letter but drafts should be circulated to Papua New Guinea Medical Research Advisory Group in advance of	Pulldown Strategy	Data source	No. Libraries	Data mtDNA bam	Data mtDNA fasta	Data original pulldown logfile location	Data repulldown logfile location	Data pulldown sample ID	Data autosomal bam	Data autosomal readgroups or hetfa or ranfa	Coverage on autosomal targets (Computed at (re)pulldown pre-padding and specific to the snpset used for (re)pulldown)	1240k coverage (taken from original pulldown where possible)	SNPs hit on autosomal targets (Computed at pulldown for non-padded samples)	SNPs hit on autosomal targets (Computed using easystats on 3.2M snpset)	SNPs hit on autosomal targets (Computed using easystats on 1240k snpset)	SNPs hit on autosomal targets (Computed using easystats on HO snpset)	Mean length of shotgun sequences (merged data)	Molecular Sex	Family ID and position within family	Sum total of ROH segments >4cM	Sum total of ROH segments >20cM	Y haplogroup in terminal mutation notation (automatically called)	Y haplogroup in ISOGG v15.73 notation (automatically called)	mtDNA coverage (merged data)	mtDNA haplogroup if >2x or published	mtDNA match to consensus if >2x (merged data)	Damage rate in first nucleotide on sequences overlapping 1240k targets (merged data)	Sex ratio [Y/(Y+X) counts] (merged data)
EN	I2110	I2110	4.V4a-H4	bone (cranial)	0	2018	Unpublished	..	..	Lillie, Malcolm	Direct: IntCal20	5697	64	3911-3650 calBCE (4976±33 BP, OxA-26203)	30-40	Ukraine_BuhDniester_Eneolithic_Trypillia	Ternopil' Oblast', Borshchivs'kyi Raion, Verteba Cave	Ukraine	48.783	25.852	0	Native Pulldown on 3.2M snpset	1240k, Twist1.4M	6	/n/groups/reich/matt/pipeline/sample_merge/I2110/I2110.v51.rsrs.bam	..	/n/groups/reich/matt/pipeline/pulldown/v51.2/merges/pulldown/v51.1.half.normal.parameters.stdout	/n/groups/reich/adam/orig_log_repulldown/3.2M_v5_repulldown_for_V52/stragglers/output/merges_pulldown_v51.1.half.normal.parameters/repulldown.stdout	I2110.v51	/n/groups/reich/matt/pipeline/sample_merge/I2110/I2110.v51.hg19.bam	S2110.E1.L1:S2110.E1.L2:S2110.E1.L3:S2110.E1.L4:S2110.E1.L6:S2110.E1.L7	1.187408	..	995430	928695	569508	305943	65.7	M	n/a (no relatives detected)	..	..	G-P303	G2a2b2a	57.223671	T2b	[0.991,0.999]	0.1	0.354
EN	I0781	I0781	Yunatsite78	bone	1	2018	MathiesonNature2018	doi:10.1038/nature25778	ENA:PRJEB22652	Haak, Wolfgang	Direct: IntCal20	6404	43	4537-4367 calBCE (5632±24 BP, MAMS-28134)	..	Bulgaria_C	Yunatsite	Bulgaria	42.232227	24.262688	0	Repulldown on 3.2M snpset	1240k	2	/n/data1/hms/genetics/reich/1000Genomes/amh_samples/ancientMergeSets__MT/C-per_sample_versions/I0781/MT.v0001.2__2016_02_27/merged/aln.sort.mapped.rmdupse_adna_v2.md.bam	/n/data1/hms/genetics/reich/1000Genomes/amh_samples/ancientMergeSets__MT/C-per_sample_versions/I0781/MT.v0001.2__2016_02_27/merged/aln.sort.mapped.rmdupse_adna_v2.md.bam.Q10.d1.fa	/n/groups/reich/v8/oldfile/log.AMH400	/n/groups/reich/adam/repulldown/3.2M_v4_singleUDG/pulldowns/shard-465/execution/plus_n-split_1.parameters.stdout	I0781	/n/data1/hms/genetics/reich/1000Genomes/amh_samples/ancientSampleSet_remerge_v8__2015_06_01/perSample/samples/I0781/merged/by_chr/	SR-Kob1__S0781__half:SR-Kob2__S0781__half:SR-Kob3__S0781__half:SR-Kob4__S0781__half:SR-Kob5__S0781__half:SR-Kob6__S0781__half:SR-Sona12_merge__S0781_aL1__half:SRC-0-390k_v6.4__S0781__unk:SRC-1-390k_v6.4__S0782__unk:SRC-2-cor3__S0781.aL1__half:SRC-3-cor4__S0781.aL1__half:SRC-4-cor5__S0781.aL1__half:SRC-5-cor__S0781.aL1__half:SRC-6-cor2__S0781.aL1__half:SRC-7-cor__S0782.aL1__half:SRC-8-cor2__S0782.…	0.344414	0.557	764321	729207	466786	261977	..	F	n/a (no relatives detected)	20.828218	0	n/a (female)	n/a (female)	263.144245	K1a+195	[0.987,0.999]	..	..
EN	I0785	I0785	Yunatsite99	tooth	1	2018	MathiesonNature2018	doi:10.1038/nature25778	ENA:PRJEB22652	Haak, Wolfgang	Direct: IntCal20	6353	30	4451-4354 calBCE (5578±23 BP, MAMS-28135)	..	Bulgaria_C	Yunatsite	Bulgaria	42.232227	24.262688	0	Repulldown on 3.2M snpset	1240k	1	/n/data1/hms/genetics/reich/1000Genomes/amh_samples/ancientMergeSets__MT/C-per_sample_versions/I0785/MT.v0001.2__2016_02_27/merged/aln.sort.mapped.rmdupse_adna_v2.md.bam	/n/data1/hms/genetics/reich/1000Genomes/amh_samples/ancientMergeSets__MT/C-per_sample_versions/I0785/MT.v0001.2__2016_02_27/merged/aln.sort.mapped.rmdupse_adna_v2.md.bam.Q10.d1.fa	/n/groups/reich/v8/oldfile/log.AMH400	/n/groups/reich/adam/repulldown/3.2M_v4_singleUDG/pulldowns/shard-162/execution/half_n-split_231.parameters.stdout	I0785	/n/data1/hms/genetics/reich/1000Genomes/amh_samples/ancientSampleSet_remerge_v8__2015_06_01/perSample/samples/I0785/merged/by_chr/	SR-Sona12_merge__S0785_aL1__half:SRC-0-390k_v6.4__S0785__unk:SRC-1-cor3__S0785.aL1__half:SRC-2-cor4__S0785.aL1__half:SRC-3-cor5__S0785.aL1__half:SRC-4-cor__S0785.aL1__half:SRC-5-cor2__S0785.aL1__half	0.040134	0.068	119001	113558	73785	43859	..	F	n/a (no relatives detected)	n/a (too few SNPs)	n/a (too few SNPs)	n/a (female)	n/a (female)	127	H7	[0.977,0.989]	0.165	0.011
EN	I2423	I2423	23 (Smyadovo 23)	tooth (molar)	1	2018	MathiesonNature2018	doi:10.1038/nature25778	ENA:PRJEB22652	Gaydarska, Bisserka	Direct: IntCal20	6381	48	4536-4354 calBCE (5610±40 BP, Poz-83493)	adult	Bulgaria_C	Smyadovo (Northeast)	Bulgaria	43.05777778	26.98361111	0	Repulldown on 3.2M snpset	1240k	4	/n/data1/hms/genetics/reich/1000Genomes/amh_samples/ancientMergeSets__MT/C-per_sample_versions/I2423/MT.v0001.6__2017_05_05/merged/aln.sort.mapped.rmdupse_adna_v2.md.bam	/n/data1/hms/genetics/reich/1000Genomes/amh_samples/ancientMergeSets__MT/C-per_sample_versions/I2423/MT.v0001.6__2017_05_05/merged/aln.sort.mapped.rmdupse_adna_v2.md.bam.Q10.d1.fa	/n/groups/reich/sample_db/A-pulldowns_by_project/amh_sample_set_merge_v0018.3__2017_02_29__perSample/infodir/out.All	/n/groups/reich/adam/repulldown/3.2M_v4_singleUDG/pulldowns/shard-161/execution/half_n-split_230.parameters.stdout	I2423	/n/data1/hms/genetics/reich/1000Genomes/amh_samples/ancientMergeSets__CAPTURE/C-per_sample_versions/I2423/v0018.3__2017_02_29/merged/by_chr/	SRC-0-sal1__S2423.E1.L1__half:SRC-1-sal2__S2423.E1.L1__half:SRC-2-tau1__S2423.E1.L2__half:SRC-3-tau2__S2423.E1.L2__half:SRC-4-tau1__S2423.E1.L3__half:SRC-5-tau2__S2423.E1.L3__half:SRC-6-tau1__S2423.E1.L4__half:SRC-7-tau2__S2423.E1.L4__half	0.542326	0.96	773699	738141	486884	255932	..	F	n/a (no relatives detected)	4.764498	0	n/a (female)	n/a (female)	25.929265	H	[0.956,0.992]	..	..
EN	I2424	I2424	26 (Smyadovo 26)	tooth (molar)	1	2018	MathiesonNature2018	doi:10.1038/nature25778	ENA:PRJEB22652	Gaydarska, Bisserka	Direct: IntCal20	6288	50	4445-4253 calBCE (5490±40 BP, Poz-93494)	adult	Bulgaria_C	Smyadovo (Northeast)	Bulgaria	43.05777778	26.98361111	0	Repulldown on 3.2M snpset	1240k	4	/n/data1/hms/genetics/reich/1000Genomes/amh_samples/ancientMergeSets__MT/C-per_sample_versions/I2424/MT.v0001.6__2017_05_05/merged/aln.sort.mapped.rmdupse_adna_v2.md.bam	/n/data1/hms/genetics/reich/1000Genomes/amh_samples/ancientMergeSets__MT/C-per_sample_versions/I2424/MT.v0001.6__2017_05_05/merged/aln.sort.mapped.rmdupse_adna_v2.md.bam.Q10.d1.fa	/n/groups/reich/sample_db/A-pulldowns_by_project/amh_sample_set_merge_v0018.3__2017_02_29__perSample/infodir/out.All	/n/groups/reich/adam/repulldown/3.2M_v4_singleUDG/pulldowns/shard-167/execution/half_n-split_236.parameters.stdout	I2424	/n/data1/hms/genetics/reich/1000Genomes/amh_samples/ancientMergeSets__CAPTURE/C-per_sample_versions/I2424/v0018.3__2017_02_29/merged/by_chr/	SRC-0-sal1__S2424.E1.L1__half:SRC-1-sal2__S2424.E1.L1__half:SRC-2-tau1__S2424.E1.L2__half:SRC-3-tau2__S2424.E1.L2__half:SRC-4-tau1__S2424.E1.L3__half:SRC-5-tau2__S2424.E1.L3__half:SRC-6-tau1__S2424.E1.L4__half:SRC-7-tau2__S2424.E1.L4__half	0.721703	1.273	1021728	973469	635974	334983	..	F	n/a (no relatives detected)	0	0	n/a (female)	n/a (female)	50.279619	U4a	[0.986,0.998]	..	..
EN	I2425	I2425	28 (Sushina 28)	tooth (molar)	1	2018	MathiesonNature2018	doi:10.1038/nature25778	ENA:PRJEB22652	Gaydarska, Bisserka	Direct: IntCal20	6475	57	4676-4407 calBCE (5690±40 BP, Poz-83662)	adult , 20-25	Bulgaria_C	Sushina	Bulgaria	43.05888889	26.76722222	0	Repulldown on 3.2M snpset	1240k	4	/n/data1/hms/genetics/reich/1000Genomes/amh_samples/ancientMergeSets__MT/C-per_sample_versions/I2425/MT.v0001.6__2017_05_05/merged/aln.sort.mapped.rmdupse_adna_v2.md.bam	/n/data1/hms/genetics/reich/1000Genomes/amh_samples/ancientMergeSets__MT/C-per_sample_versions/I2425/MT.v0001.6__2017_05_05/merged/aln.sort.mapped.rmdupse_adna_v2.md.bam.Q10.d1.fa	/n/groups/reich/sample_db/A-pulldowns_by_project/amh_sample_set_merge_v0018.3__2017_02_29__perSample/infodir/out.All	/n/groups/reich/adam/repulldown/3.2M_v4_singleUDG/pulldowns/shard-154/execution/half_n-split_224.parameters.stdout	I2425	/n/data1/hms/genetics/reich/1000Genomes/amh_samples/ancientMergeSets__CAPTURE/C-per_sample_versions/I2425/v0018.3__2017_02_29/merged/by_chr/	SRC-0-sal1__S2425.E1.L1__half:SRC-1-tau1__S2425.E1.L2__half:SRC-2-tau1__S2425.E1.L3__half:SRC-3-tau1__S2425.E1.L4__half	0.122833	0.215	324204	309029	207691	108185	..	F	n/a (no relatives detected)	n/a (too few SNPs)	n/a (too few SNPs)	n/a (female)	n/a (female)	29.12113	T2c1d1	[0.983,0.997]	..	..
EN	I2427	I2427	32 (Sushina 32)	tooth (molar)	1	2018	MathiesonNature2018	doi:10.1038/nature25778	ENA:PRJEB22652	Gaydarska, Bisserka	Direct: IntCal20	6326	39	4446-4331 calBCE (5520±30 BP, Beta-432805)	adult	Bulgaria_C	Sushina	Bulgaria	43.05888889	26.76722222	0	Repulldown on 3.2M snpset	1240k	1	/n/data1/hms/genetics/reich/1000Genomes/amh_samples/ancientMergeSets__MT/C-per_sample_versions/I2427/MT.v0001.2__2016_02_27/merged/aln.sort.mapped.rmdupse_adna_v2.md.bam	/n/data1/hms/genetics/reich/1000Genomes/amh_samples/ancientMergeSets__MT/C-per_sample_versions/I2427/MT.v0001.2__2016_02_27/merged/aln.sort.mapped.rmdupse_adna_v2.md.bam.Q10.d1.fa	/n/groups/reich/v11/perSample/infodir/out.All	/n/groups/reich/adam/repulldown/3.2M_v4_singleUDG/pulldowns/shard-164/execution/half_n-split_233.parameters.stdout	I2427	/n/data1/hms/genetics/reich/1000Genomes/amh_samples/ancientMergeSets__CAPTURE/C-per_sample_versions/I2427/v0011.0__2016_01_19/merged/by_chr/	SRC-0-sal1__S2427.E1.L1__half:SRC-1-sal2__S2427.E1.L1__half	0.852278	1.492	1051345	1002650	644675	340816	..	F	n/a (no relatives detected)	4.3311	0	n/a (female)	n/a (female)	208	H1j	[0.966,0.980]	0.108	0.012
EN	I2509	I2509	G2 (grave 2)	petrous	1	2018	MathiesonNature2018	doi:10.1038/nature25778	ENA:PRJEB22652	Pinhasi, Ron	Direct: IntCal20	6350	30	4449-4352 calBCE (5565±25 BP, PSUAMS-1812)	35-45	Bulgaria_C	Veliko Tarnovo, Dzhulyunitsa	Bulgaria	43.16089	25.88341	0	Repulldown on 3.2M snpset	1240k	1	/n/data1/hms/genetics/reich/1000Genomes/amh_samples/ancientMergeSets__MT/C-per_sample_versions/I2509/MT.v0001.2__2016_02_27/merged/aln.sort.mapped.rmdupse_adna_v2.md.bam	/n/data1/hms/genetics/reich/1000Genomes/amh_samples/ancientMergeSets__MT/C-per_sample_versions/I2509/MT.v0001.2__2016_02_27/merged/aln.sort.mapped.rmdupse_adna_v2.md.bam.Q10.d1.fa	/n/groups/reich/v16/perSample_4__v16.4__2017_01_13__perSample/infodir/out.All.o	/n/groups/reich/adam/repulldown/3.2M_v4_singleUDG/pulldowns/shard-163/execution/half_n-split_232.parameters.stdout	I2509	/n/data1/hms/genetics/reich/1000Genomes/amh_samples/ancientMergeSets__CAPTURE-1240K/C-per_sample_versions/I2509/v0016.4__2017_01_13/merged/by_chr/	SRC-0-cas1__S2509.E1.L1__half:SRC-1-med1__S2509.E1.L1__half:SRC-2-cal1__S2509.E1.L1__half:SRC-3-med2__S2509.E1.L1__half:SRC-4-cal2__S2509.E1.L1__half	5.243247	9.232	1471220	1405697	838070	450013	..	F	n/a (no relatives detected)	4.502299	0	n/a (female)	n/a (female)	749	K1a2	[0.981,0.992]	0.128	0.014
EN	I2519	I2519	G4 (Grave 4 (Trench 17))	petrous	1	2018	MathiesonNature2018	doi:10.1038/nature25778	ENA:PRJEB22652	Pinhasi, Ron	Direct: IntCal20	6237	33	4341-4245 calBCE (5425±25 BP, PSUAMS-1813)	..	Bulgaria_C	Veliko Tarnovo, Dzhulyunitsa	Bulgaria	43.16089	25.88341	0	Repulldown on 3.2M snpset	1240k	1	/n/data1/hms/genetics/reich/1000Genomes/amh_samples/ancientMergeSets__MT/C-per_sample_versions/I2519/MT.v0001.2__2016_02_27/merged/aln.sort.mapped.rmdupse_adna_v2.md.bam	/n/data1/hms/genetics/reich/1000Genomes/amh_samples/ancientMergeSets__MT/C-per_sample_versions/I2519/MT.v0001.2__2016_02_27/merged/aln.sort.mapped.rmdupse_adna_v2.md.bam.Q10.d1.fa	/n/groups/reich/v16/perSample_4__v16.4__2017_01_13__perSample/infodir/out.All.o	/n/groups/reich/adam/repulldown/3.2M_v4_singleUDG/pulldowns/shard-168/execution/half_n-split_237.parameters.stdout	I2519	/n/data1/hms/genetics/reich/1000Genomes/amh_samples/ancientMergeSets__CAPTURE-1240K/C-per_sample_versions/I2519/v0016.4__2017_01_13/merged/by_chr/	SRC-0-cal1__S2519.E1.L1__half:SRC-1-cal2__S2519.E1.L1__half	2.75605	4.848	1262957	1206097	745732	401869	..	F	n/a (no relatives detected)	0	0	n/a (female)	n/a (female)	831	U5b2a1a+16311	[0.991,0.998]	0.132	0.014
EN	I10045	I10045	P8U8A (mass burial)	petrous	1	..	NovakPLoSOne2021	doi:10.1371/journal.pone.0247332	ENA:PRJEB42243	Pinhasi, Ron	Context: Date(s) from same site (I10293, I10052, I10272)	6050	115	4300-3900 BCE	..	Croatia_C_Lasinja	Potočani	Croatia	45.4482	17.6388	0	Repulldown on 3.2M snpset	1240k	1	..	..	/n/groups/reich/sample_db/A-pulldowns_by_project/amh_v30_perSample/all/per_project_pulldowns/amh_sample_set_merge_v0030.2__2018_05_02__perSample/A-snpset_1240k/capture/chunk/chunk_x015/pulldown.oe	/n/groups/reich/adam/repulldown/3.2M_v4_singleUDG/pulldowns/shard-322/execution/half_n-split_376.parameters.stdout	I10045	/n/data1/hms/genetics/reich/1000Genomes/amh_samples/ancientMergeSets__CAPTURE/C-per_sample_versions/I10045/v0030.2__2018_05_02/merged/by_chr/	SRC-0-sor1__S10045.E1.L1__half:SRC-1-sor2__S10045.E1.L1__half	1.502325	2.601991	1356672	1265173	785254	417577	..	M	Croatia, Poto_ani Family D (4 members) (I10068-I10070-I10074 have a father-daughter1-daughter2 relationship; I10045 has a 2d or 3d relationship to I10068-I10070-I10074)	0	0	G-L140	G2a2b2a1	162	H13b1+200	[0.978,0.99]	0.141	0.42
EN	I10046	I10046	P5U2-7 (mass burial) | P8L4 (mass burial)	petrous	1	..	NovakPLoSOne2021	doi:10.1371/journal.pone.0247332	ENA:PRJEB42243	Pinhasi, Ron	Context: Date(s) from same site (I10293, I10052, I10272)	6050	115	4300-3900 BCE	..	Croatia_C_Lasinja	Potočani	Croatia	45.4482	17.6388	0	Repulldown on 3.2M snpset	1240k	2	..	..	/n/groups/reich/sample_db/A-pulldowns_by_project/amh_v30_perSample/all/per_project_pulldowns/amh_sample_set_merge_v0030.2I_anew__2018_05_02__perSample/A-snpset_1240k/capture/chunk/chunk_x001/pulldown.oe	/n/groups/reich/adam/repulldown/3.2M_v4_singleUDG/pulldowns/shard-323/execution/half_n-split_377.parameters.stdout	I10046_anew	/n/data1/hms/genetics/reich/1000Genomes/amh_samples/ancientMergeSets__CAPTURE/C-per_sample_versions/I10046/v0030.2I_anew__2018_05_02/merged/by_chr/	SRC-0-benk1__S10073.E1.L2__half:SRC-1-benk2__S10073.E1.L2__half:SRC-2-sor1__S10046.E1.L1__half	1.134856	1.958883	1126848	1051678	656122	343787	..	M	n/a (no relatives detected)	0	0	G-L140	G2a2b2a1	..	N1a1a1a3	..	..	..
EN	I10047	I10047	P8L1 (mass burial)	petrous	1	..	NovakPLoSOne2021	doi:10.1371/journal.pone.0247332	ENA:PRJEB42243	Pinhasi, Ron	Context: Date(s) from same site (I10293, I10052, I10272)	6050	115	4300-3900 BCE	..	Croatia_C_Lasinja	Potočani	Croatia	45.4482	17.6388	0	Repulldown on 3.2M snpset	1240k	1	..	..	/n/groups/reich/sample_db/A-pulldowns_by_project/amh_v30_perSample/all/per_project_pulldowns/amh_sample_set_merge_v0030.2__2018_05_02__perSample/A-snpset_1240k/capture/chunk/chunk_x016/pulldown.oe	/n/groups/reich/adam/repulldown/3.2M_v4_singleUDG/pulldowns/shard-324/execution/half_n-split_378.parameters.stdout	I10047	/n/data1/hms/genetics/reich/1000Genomes/amh_samples/ancientMergeSets__CAPTURE/C-per_sample_versions/I10047/v0030.2__2018_05_02/merged/by_chr/	SRC-0-sor1__S10047.E1.L1__half:SRC-1-sor2__S10047.E1.L1__half	1.218244	2.128277	1237812	1156594	734252	390550	..	M	n/a (no relatives detected)	0	0	G-PF3177	G2a2a1a	178	U2+152	[0.996,1]	0.138	0.425
EN	I10048	I10048	P8L1-2 (mass burial)	petrous	1	..	NovakPLoSOne2021	doi:10.1371/journal.pone.0247332	ENA:PRJEB42243	Pinhasi, Ron	Context: Date(s) from same site (I10293, I10052, I10272)	6050	115	4300-3900 BCE	..	Croatia_C_Lasinja	Potočani	Croatia	45.4482	17.6388	0	Repulldown on 3.2M snpset	1240k	1	..	..	/n/groups/reich/sample_db/A-pulldowns_by_project/amh_v30_perSample/all/per_project_pulldowns/amh_sample_set_merge_v0030.2__2018_05_02__perSample/A-snpset_1240k/capture/chunk/chunk_x017/pulldown.oe	/n/groups/reich/adam/repulldown/3.2M_v4_singleUDG/pulldowns/shard-325/execution/half_n-split_379.parameters.stdout	I10048	/n/data1/hms/genetics/reich/1000Genomes/amh_samples/ancientMergeSets__CAPTURE/C-per_sample_versions/I10048/v0030.2__2018_05_02/merged/by_chr/	SRC-0-sor1__S10048.E1.L1__half:SRC-1-sor2__S10048.E1.L1__half	1.538134	2.686882	1321827	1233823	770590	409599	..	M	n/a (no relatives detected)	4.0578	0	G-CTS342	G2a2b2a1a1c	232	U5b2c	[0.987,0.996]	0.129	0.421
EN	I10052	I10052	P8L10-4 (mass burial)	petrous	1	..	NovakPLoSOne2021	doi:10.1371/journal.pone.0247332	ENA:PRJEB42243	Pinhasi, Ron	Direct: IntCal20	6095	61	4246-4052 calBCE (5325±20 BP, UCIAMS-140250)	..	Croatia_C_Lasinja	Potočani	Croatia	45.4482	17.6388	0	Repulldown on 3.2M snpset	1240k	1	..	..	/n/groups/reich/sample_db/A-pulldowns_by_project/amh_v30_perSample/all/per_project_pulldowns/amh_sample_set_merge_v0030.2__2018_05_02__perSample/A-snpset_1240k/capture/chunk/chunk_x020/pulldown.oe	/n/groups/reich/adam/repulldown/3.2M_v4_singleUDG/pulldowns/shard-320/execution/half_n-split_374.parameters.stdout	I10052	/n/data1/hms/genetics/reich/1000Genomes/amh_samples/ancientMergeSets__CAPTURE/C-per_sample_versions/I10052/v0030.2__2018_05_02/merged/by_chr/	SRC-0-nih1__S10052.E1.L1__half	0.090449	0.156191	253644	241486	160166	85276	..	F	n/a (no relatives detected)	n/a (too few SNPs)	n/a (too few SNPs)	n/a (female)	n/a (female)	34.2	U5b1d1	[0.976,0.99]	0.097	0.01
EN	I10053	I10053	P8L11 (mass burial)	petrous	1	..	NovakPLoSOne2021	doi:10.1371/journal.pone.0247332	ENA:PRJEB42243	Pinhasi, Ron	Context: Date(s) from same site (I10293, I10052, I10272)	6050	115	4300-3900 BCE	..	Croatia_C_Lasinja	Potočani	Croatia	45.4482	17.6388	0	Repulldown on 3.2M snpset	1240k	1	..	..	/n/groups/reich/sample_db/A-pulldowns_by_project/amh_v30_perSample/all/per_project_pulldowns/amh_sample_set_merge_v0030.2__2018_05_02__perSample/A-snpset_1240k/capture/chunk/chunk_x021/pulldown.oe	/n/groups/reich/adam/repulldown/3.2M_v4_singleUDG/pulldowns/shard-329/execution/half_n-split_382.parameters.stdout	I10053	/n/data1/hms/genetics/reich/1000Genomes/amh_samples/ancientMergeSets__CAPTURE/C-per_sample_versions/I10053/v0030.2__2018_05_02/merged/by_chr/	SRC-0-nih1__S10053.E1.L1__half:SRC-1-mel2__S10053.E1.L1__half	0.86059	1.517102	999281	936913	606979	325486	..	M	n/a (no relatives detected)	0	0	G-Y130324	G2a2a1a2b1b	69.4	H5b	[0.982,0.996]	0.154	0.435
EN	I10054	I10054	P8L12-2 (mass burial) | P8U12 (mass burial)	petrous	1	..	NovakPLoSOne2021	doi:10.1371/journal.pone.0247332	ENA:PRJEB42243	Pinhasi, Ron	Context: Date(s) from same site (I10293, I10052, I10272)	6050	115	4300-3900 BCE	..	Croatia_C_Lasinja	Potočani	Croatia	45.4482	17.6388	0	Repulldown on 3.2M snpset	1240k	2	..	..	/n/groups/reich/sample_db/A-pulldowns_by_project/amh_v30_perSample/all/per_project_pulldowns/amh_sample_set_merge_v0030.2I_anew__2018_05_02__perSample/A-snpset_1240k/capture/chunk/chunk_x002/pulldown.oe	/n/groups/reich/adam/repulldown/3.2M_v4_singleUDG/pulldowns/shard-330/execution/half_n-split_383.parameters.stdout	I10054_anew	/n/data1/hms/genetics/reich/1000Genomes/amh_samples/ancientMergeSets__CAPTURE/C-per_sample_versions/I10054/v0030.2I_anew__2018_05_02/merged/by_chr/	SRC-0-sor1__S10300.E1.L1__half:SRC-1-sor2__S10300.E1.L1__half:SRC-2-nih1__S10054.E1.L1__half:SRC-3-mel2__S10054.E1.L1__half	1.943489	3.390887	1387089	1291179	807462	430992	..	M	Croatia, Poto_ani Family C (2 members) (I10054-I11065 have a 2d or 3d relationship)	0	0	G-CTS342	G2a2b2a1a1c	..	H	..	..	..
EN	I10056	I10056	P8L14-2 (mass burial)	petrous	1	..	NovakPLoSOne2021	doi:10.1371/journal.pone.0247332	ENA:PRJEB42243	Pinhasi, Ron	Context: Date(s) from same site (I10293, I10052, I10272)	6050	115	4300-3900 BCE	..	Croatia_C_Lasinja	Potočani	Croatia	45.4482	17.6388	0	Repulldown on 3.2M snpset	1240k	1	..	..	/n/groups/reich/sample_db/A-pulldowns_by_project/amh_v30_perSample/all/per_project_pulldowns/amh_sample_set_merge_v0030.2__2018_05_02__perSample/A-snpset_1240k/capture/chunk/chunk_x023/pulldown.oe	/n/groups/reich/adam/repulldown/3.2M_v4_singleUDG/pulldowns/shard-331/execution/half_n-split_384.parameters.stdout	I10056	/n/data1/hms/genetics/reich/1000Genomes/amh_samples/ancientMergeSets__CAPTURE/C-per_sample_versions/I10056/v0030.2__2018_05_02/merged/by_chr/	SRC-0-nih1__S10056.E1.L1__half:SRC-1-mel2__S10056.E1.L1__half	1.18088	2.078442	1140211	1088361	690830	370985	..	F	n/a (no relatives detected)	0	0	n/a (female)	n/a (female)	212	K1a3a	[0.994,0.999]	0.129	0.013
EN	I10057	I10057	P8L2-4 (mass burial)	petrous	1	..	NovakPLoSOne2021	doi:10.1371/journal.pone.0247332	ENA:PRJEB42243	Pinhasi, Ron	Context: Date(s) from same site (I10293, I10052, I10272)	6050	115	4300-3900 BCE	..	Croatia_C_Lasinja	Potočani	Croatia	45.4482	17.6388	0	Repulldown on 3.2M snpset	1240k	1	..	..	/n/groups/reich/sample_db/A-pulldowns_by_project/amh_v30_perSample/all/per_project_pulldowns/amh_sample_set_merge_v0030.2__2018_05_02__perSample/A-snpset_1240k/capture/chunk/chunk_x024/pulldown.oe	/n/groups/reich/adam/repulldown/3.2M_v4_singleUDG/pulldowns/shard-332/execution/half_n-split_385.parameters.stdout	I10057	/n/data1/hms/genetics/reich/1000Genomes/amh_samples/ancientMergeSets__CAPTURE/C-per_sample_versions/I10057/v0030.2__2018_05_02/merged/by_chr/	SRC-0-nih1__S10057.E1.L1__half:SRC-1-mel2__S10057.E1.L1__half	1.637552	2.881658	1238463	1181955	738874	396873	..	F	n/a (no relatives detected)	5.8236	0	n/a (female)	n/a (female)	226	H7	[0.99,0.998]	0.115	0.013
EN	I10062	I10062	P8L12 (mass burial)	petrous	1	..	NovakPLoSOne2021	doi:10.1371/journal.pone.0247332	ENA:PRJEB42243	Pinhasi, Ron	Context: Date(s) from same site (I10293, I10052, I10272)	6050	115	4300-3900 BCE	..	Croatia_C_Lasinja	Potočani	Croatia	45.4482	17.6388	0	Repulldown on 3.2M snpset	1240k	1	..	..	/n/groups/reich/sample_db/A-pulldowns_by_project/amh_v30_perSample/all/per_project_pulldowns/amh_sample_set_merge_v0030.2__2018_05_02__perSample/A-snpset_1240k/capture/chunk/chunk_x027/pulldown.oe	/n/groups/reich/adam/repulldown/3.2M_v4_singleUDG/pulldowns/shard-335/execution/half_n-split_388.parameters.stdout	I10062	/n/data1/hms/genetics/reich/1000Genomes/amh_samples/ancientMergeSets__CAPTURE/C-per_sample_versions/I10062/v0030.2__2018_05_02/merged/by_chr/	SRC-0-nih1__S10062.E1.L1__half:SRC-1-mel2__S10062.E1.L1__half	1.610587	2.810002	1279599	1193998	743806	399164	..	M	n/a (no relatives detected)	0	0	I-S21825	I2a1a1b	192	H+16311	[0.987,0.996]	0.125	0.423
EN	I10063	I10063	P8L12-3 (mass burial)	petrous	1	..	NovakPLoSOne2021	doi:10.1371/journal.pone.0247332	ENA:PRJEB42243	Pinhasi, Ron	Context: Date(s) from same site (I10293, I10052, I10272)	6050	115	4300-3900 BCE	..	Croatia_C_Lasinja	Potočani	Croatia	45.4482	17.6388	0	Repulldown on 3.2M snpset	1240k	1	..	..	/n/groups/reich/sample_db/A-pulldowns_by_project/amh_v30_perSample/all/per_project_pulldowns/amh_sample_set_merge_v0030.2__2018_05_02__perSample/A-snpset_1240k/capture/chunk/chunk_x028/pulldown.oe	/n/groups/reich/adam/repulldown/3.2M_v4_singleUDG/pulldowns/shard-336/execution/half_n-split_389.parameters.stdout	I10063	/n/data1/hms/genetics/reich/1000Genomes/amh_samples/ancientMergeSets__CAPTURE/C-per_sample_versions/I10063/v0030.2__2018_05_02/merged/by_chr/	SRC-0-nih1__S10063.E1.L1__half:SRC-1-mel2__S10063.E1.L1__half	1.589964	2.783657	1236254	1154976	722684	388755	..	M	n/a (no relatives detected)	0	0	C-V86	C1a2	304	H	[0.988,0.998]	0.127	0.424
EN	I10064	I10064	P8L14 (mass burial)	petrous	1	..	NovakPLoSOne2021	doi:10.1371/journal.pone.0247332	ENA:PRJEB42243	Pinhasi, Ron	Context: Date(s) from same site (I10293, I10052, I10272)	6050	115	4300-3900 BCE	..	Croatia_C_Lasinja	Potočani	Croatia	45.4482	17.6388	0	Repulldown on 3.2M snpset	1240k	1	..	..	/n/groups/reich/sample_db/A-pulldowns_by_project/amh_v30_perSample/all/per_project_pulldowns/amh_sample_set_merge_v0030.2__2018_05_02__perSample/A-snpset_1240k/capture/chunk/chunk_x029/pulldown.oe	/n/groups/reich/adam/repulldown/3.2M_v4_singleUDG/pulldowns/shard-338/execution/half_n-split_390.parameters.stdout	I10064	/n/data1/hms/genetics/reich/1000Genomes/amh_samples/ancientMergeSets__CAPTURE/C-per_sample_versions/I10064/v0030.2__2018_05_02/merged/by_chr/	SRC-0-nih1__S10064.E1.L1__half:SRC-1-mel2__S10064.E1.L1__half	0.930298	1.644708	1017694	971441	625547	336172	..	F	n/a (no relatives detected)	0	0	n/a (female)	n/a (female)	154	J1	[0.982,0.993]	0.123	0.011
EN	I10069	I10069	P8L2-3 (mass burial)	petrous	1	..	NovakPLoSOne2021	doi:10.1371/journal.pone.0247332	ENA:PRJEB42243	Pinhasi, Ron	Context: Date(s) from same site (I10293, I10052, I10272)	6050	115	4300-3900 BCE	..	Croatia_C_Lasinja	Potočani	Croatia	45.4482	17.6388	0	Repulldown on 3.2M snpset	1240k	1	..	..	/n/groups/reich/sample_db/A-pulldowns_by_project/amh_v30_perSample/all/per_project_pulldowns/amh_sample_set_merge_v0030.2__2018_05_02__perSample/A-snpset_1240k/capture/chunk/chunk_x033/pulldown.oe	/n/groups/reich/adam/repulldown/3.2M_v4_singleUDG/pulldowns/shard-342/execution/half_n-split_394.parameters.stdout	I10069	/n/data1/hms/genetics/reich/1000Genomes/amh_samples/ancientMergeSets__CAPTURE/C-per_sample_versions/I10069/v0030.2__2018_05_02/merged/by_chr/	SRC-0-nih1__S10069.E1.L1__half:SRC-1-mel2__S10069.E1.L1__half	1.556176	2.740523	1211430	1156308	726018	390518	..	F	n/a (no relatives detected)	0	0	n/a (female)	n/a (female)	183	T2	[0.99,0.997]	0.131	0.01
EN	I10070	I10070	P8L3 (mass burial) | P8U22 (mass burial)	petrous	1	..	NovakPLoSOne2021	doi:10.1371/journal.pone.0247332	ENA:PRJEB42243	Pinhasi, Ron	Context: Date(s) from same site (I10293, I10052, I10272)	6050	115	4300-3900 BCE	..	Croatia_C_Lasinja	Potočani	Croatia	45.4482	17.6388	0	Repulldown on 3.2M snpset	1240k	2	..	..	/n/groups/reich/sample_db/A-pulldowns_by_project/amh_v30_perSample/all/per_project_pulldowns/amh_sample_set_merge_v0030.2I_anew__2018_05_02__perSample/A-snpset_1240k/capture/chunk/chunk_x003/pulldown.oe	/n/groups/reich/adam/repulldown/3.2M_v4_singleUDG/pulldowns/shard-343/execution/half_n-split_395.parameters.stdout	I10070_anew	/n/data1/hms/genetics/reich/1000Genomes/amh_samples/ancientMergeSets__CAPTURE/C-per_sample_versions/I10070/v0030.2I_anew__2018_05_02/merged/by_chr/	SRC-0-sor1__S10304.E1.L1__half:SRC-1-sor2__S10304.E1.L1__half:SRC-2-nih1__S10070.E1.L1__half:SRC-3-mel2__S10070.E1.L1__half	2.154313	3.781193	1365924	1303201	805820	430294	..	F	Croatia, Poto_ani Family D (4 members) (I10068-I10070-I10074 have a father-daughter1-daughter2 relationship; I10045 has a 2d or 3d relationship to I10068-I10070-I10074)	0	0	n/a (female)	n/a (female)	76.115336	U2e1'2'3	[0.989,0.998]	..	..
EN	I10071	I10071	P8L3-2 (mass burial)	petrous	1	..	NovakPLoSOne2021	doi:10.1371/journal.pone.0247332	ENA:PRJEB42243	Pinhasi, Ron	Context: Date(s) from same site (I10293, I10052, I10272)	6050	115	4300-3900 BCE	..	Croatia_C_Lasinja	Potočani	Croatia	45.4482	17.6388	0	Repulldown on 3.2M snpset	1240k	1	..	..	/n/groups/reich/sample_db/A-pulldowns_by_project/amh_v30_perSample/all/per_project_pulldowns/amh_sample_set_merge_v0030.2__2018_05_02__perSample/A-snpset_1240k/capture/chunk/chunk_x034/pulldown.oe	/n/groups/reich/adam/repulldown/3.2M_v4_singleUDG/pulldowns/shard-344/execution/half_n-split_396.parameters.stdout	I10071	/n/data1/hms/genetics/reich/1000Genomes/amh_samples/ancientMergeSets__CAPTURE/C-per_sample_versions/I10071/v0030.2__2018_05_02/merged/by_chr/	SRC-0-nih1__S10071.E1.L1__half:SRC-1-mel2__S10071.E1.L1__half	0.306882	0.542921	591568	564692	376592	198854	..	F	n/a (no relatives detected)	n/a (too few SNPs)	n/a (too few SNPs)	n/a (female)	n/a (female)	26.7	H26	[0.985,1]	0.14	0.012
EN	I10072	I10072	P8L3-3 (mass burial)	petrous	1	..	NovakPLoSOne2021	doi:10.1371/journal.pone.0247332	ENA:PRJEB42243	Pinhasi, Ron	Context: Date(s) from same site (I10293, I10052, I10272)	6050	115	4300-3900 BCE	..	Croatia_C_Lasinja	Potočani	Croatia	45.4482	17.6388	0	Repulldown on 3.2M snpset	1240k	1	..	..	/n/groups/reich/sample_db/A-pulldowns_by_project/amh_v30_perSample/all/per_project_pulldowns/amh_sample_set_merge_v0030.2__2018_05_02__perSample/A-snpset_1240k/capture/chunk/chunk_x035/pulldown.oe	/n/groups/reich/adam/repulldown/3.2M_v4_singleUDG/pulldowns/shard-345/execution/half_n-split_397.parameters.stdout	I10072	/n/data1/hms/genetics/reich/1000Genomes/amh_samples/ancientMergeSets__CAPTURE/C-per_sample_versions/I10072/v0030.2__2018_05_02/merged/by_chr/	SRC-0-nih1__S10072.E1.L1__half:SRC-1-mel2__S10072.E1.L1__half	1.699522	2.963761	1300582	1213090	753838	403786	..	M	n/a (no relatives detected)	0	0	I-S21825	I2a1a1b	165	N1a1a	[0.975,0.987]	0.122	0.424
EN	I10271	I10271	P8L5-3 (mass burial)	petrous	1	..	NovakPLoSOne2021	doi:10.1371/journal.pone.0247332	ENA:PRJEB42243	Pinhasi, Ron	Context: Date(s) from same site (I10293, I10052, I10272)	6050	115	4300-3900 BCE	..	Croatia_C_Lasinja	Potočani	Croatia	45.4482	17.6388	0	Repulldown on 3.2M snpset	1240k	1	..	..	/n/groups/reich/sample_db/A-pulldowns_by_project/amh_v30_perSample/all/per_project_pulldowns/amh_sample_set_merge_v0030.2__2018_05_02__perSample/A-snpset_1240k/capture/chunk/chunk_x134/pulldown.oe	/n/groups/reich/adam/repulldown/3.2M_v4_singleUDG/pulldowns/shard-347/execution/half_n-split_399.parameters.stdout	I10271	/n/data1/hms/genetics/reich/1000Genomes/amh_samples/ancientMergeSets__CAPTURE/C-per_sample_versions/I10271/v0030.2__2018_05_02/merged/by_chr/	SRC-0-benk1__S10271.E1.L1__half:SRC-1-benk2__S10271.E1.L1__half	0.879799	1.515718	1036103	968437	609117	317484	..	M	n/a (no relatives detected)	4.172701	0	I-L596	I2	331	T2b	[0.994,0.999]	0.127	0.434
EN	I10272	I10272	P8L5-4 (mass burial)	petrous	1	..	NovakPLoSOne2021	doi:10.1371/journal.pone.0247332	ENA:PRJEB42243	Pinhasi, Ron	Direct: IntCal20	6023	76	4230-3967 calBCE (5240±40 BP, Beta-233122)	..	Croatia_C_Lasinja	Potočani	Croatia	45.4482	17.6388	0	Repulldown on 3.2M snpset	1240k	1	..	..	/n/groups/reich/sample_db/A-pulldowns_by_project/amh_v30_perSample/all/per_project_pulldowns/amh_sample_set_merge_v0030.2__2018_05_02__perSample/A-snpset_1240k/capture/chunk/chunk_x135/pulldown.oe	/n/groups/reich/adam/repulldown/3.2M_v4_singleUDG/pulldowns/shard-397/execution/half_n-split_7.parameters.stdout	I10272	/n/data1/hms/genetics/reich/1000Genomes/amh_samples/ancientMergeSets__CAPTURE/C-per_sample_versions/I10272/v0030.2__2018_05_02/merged/by_chr/	SRC-0-benk1__S10272.E1.L1__half:SRC-1-benk2__S10272.E1.L1__half	0.184666	0.323162	427058	407123	270884	136010	..	F	n/a (no relatives detected)	n/a (too few SNPs)	n/a (too few SNPs)	n/a (female)	n/a (female)	42.3	T2	[0.974,0.987]	0.162	0.014
EN	I10273	I10273	P8L6 (mass burial)	petrous	1	..	NovakPLoSOne2021	doi:10.1371/journal.pone.0247332	ENA:PRJEB42243	Pinhasi, Ron	Context: Date(s) from same site (I10293, I10052, I10272)	6050	115	4300-3900 BCE	..	Croatia_C_Lasinja	Potočani	Croatia	45.4482	17.6388	0	Repulldown on 3.2M snpset	1240k	1	..	..	/n/groups/reich/sample_db/A-pulldowns_by_project/amh_v30_perSample/all/per_project_pulldowns/amh_sample_set_merge_v0030.2__2018_05_02__perSample/A-snpset_1240k/capture/chunk/chunk_x136/pulldown.oe	/n/groups/reich/adam/repulldown/3.2M_v4_singleUDG/pulldowns/shard-350/execution/half_n-split_400.parameters.stdout	I10273	/n/data1/hms/genetics/reich/1000Genomes/amh_samples/ancientMergeSets__CAPTURE/C-per_sample_versions/I10273/v0030.2__2018_05_02/merged/by_chr/	SRC-0-benk1__S10273.E1.L1__half:SRC-1-benk2__S10273.E1.L1__half	0.908993	1.578092	1017054	970429	608634	317641	..	F	n/a (no relatives detected)	0	0	n/a (female)	n/a (female)	423	N1a1a1a2	[0.993,0.998]	0.128	0.012
EN	I10274	I10274	P8L6-2 (mass burial) | P8U15 (mass burial)	petrous	1	..	NovakPLoSOne2021	doi:10.1371/journal.pone.0247332	ENA:PRJEB42243	Pinhasi, Ron	Context: Date(s) from same site (I10293, I10052, I10272)	6050	115	4300-3900 BCE	..	Croatia_C_Lasinja	Potočani	Croatia	45.4482	17.6388	0	Repulldown on 3.2M snpset	1240k	2	..	..	/n/groups/reich/sample_db/A-pulldowns_by_project/amh_v30_perSample/all/per_project_pulldowns/amh_sample_set_merge_v0030.2I_anew__2018_05_02__perSample/A-snpset_1240k/capture/chunk/chunk_x005/pulldown.oe	/n/groups/reich/adam/repulldown/3.2M_v4_singleUDG/pulldowns/shard-351/execution/half_n-split_401.parameters.stdout	I10274_anew	/n/data1/hms/genetics/reich/1000Genomes/amh_samples/ancientMergeSets__CAPTURE/C-per_sample_versions/I10274/v0030.2I_anew__2018_05_02/merged/by_chr/	SRC-0-benk1__S10274.E1.L1__half:SRC-1-sor1__S10301.E1.L1__half	0.077199	0.135602	210796	199635	135657	68687	..	M	n/a (no relatives detected)	n/a (too few SNPs)	n/a (too few SNPs)	C-F16270	C1a2	607.775907	T1a1	[0.993,1]	..	..
EN	I10275	I10275	P8L7 (mass burial)	petrous	1	..	NovakPLoSOne2021	doi:10.1371/journal.pone.0247332	ENA:PRJEB42243	Pinhasi, Ron	Context: Date(s) from same site (I10293, I10052, I10272)	6050	115	4300-3900 BCE	..	Croatia_C_Lasinja	Potočani	Croatia	45.4482	17.6388	0	Repulldown on 3.2M snpset	1240k	1	..	..	/n/groups/reich/sample_db/A-pulldowns_by_project/amh_v30_perSample/all/per_project_pulldowns/amh_sample_set_merge_v0030.2__2018_05_02__perSample/A-snpset_1240k/capture/chunk/chunk_x137/pulldown.oe	/n/groups/reich/adam/repulldown/3.2M_v4_singleUDG/pulldowns/shard-352/execution/half_n-split_402.parameters.stdout	I10275	/n/data1/hms/genetics/reich/1000Genomes/amh_samples/ancientMergeSets__CAPTURE/C-per_sample_versions/I10275/v0030.2__2018_05_02/merged/by_chr/	SRC-0-benk1__S10275.E1.L1__half	0.050179	0.088848	141380	134818	91810	44864	..	F	n/a (no relatives detected)	n/a (too few SNPs)	n/a (too few SNPs)	n/a (female)	n/a (female)	..	..	..	0.14	0.017
EN	I10291	I10291	P8L7-2 (mass burial)	petrous	1	..	NovakPLoSOne2021	doi:10.1371/journal.pone.0247332	ENA:PRJEB42243	Pinhasi, Ron	Context: Date(s) from same site (I10293, I10052, I10272)	6050	115	4300-3900 BCE	..	Croatia_C_Lasinja	Potočani	Croatia	45.4482	17.6388	0	Repulldown on 3.2M snpset	1240k	1	..	..	/n/groups/reich/sample_db/A-pulldowns_by_project/amh_v30_perSample/all/per_project_pulldowns/amh_sample_set_merge_v0030.2__2018_05_02__perSample/A-snpset_1240k/capture/chunk/chunk_x147/pulldown.oe	/n/groups/reich/adam/repulldown/3.2M_v4_singleUDG/pulldowns/shard-353/execution/half_n-split_403.parameters.stdout	I10291	/n/data1/hms/genetics/reich/1000Genomes/amh_samples/ancientMergeSets__CAPTURE/C-per_sample_versions/I10291/v0030.2__2018_05_02/merged/by_chr/	SRC-0-sor1__S10291.E1.L1__half	0.140263	0.246389	354182	338011	227403	119426	..	F	n/a (no relatives detected)	n/a (too few SNPs)	n/a (too few SNPs)	n/a (female)	n/a (female)	25.2	T2b	[0.975,0.994]	0.146	0.014
EN	I10293	I10293	P8L8-2 (mass burial)	petrous	1	..	NovakPLoSOne2021	doi:10.1371/journal.pone.0247332	ENA:PRJEB42243	Pinhasi, Ron	Direct: IntCal20	6093	70	4315-3997 calBCE (5310±40 BP, Beta-233123)	..	Croatia_C_Lasinja	Potočani	Croatia	45.4482	17.6388	0	Repulldown on 3.2M snpset	1240k	1	..	..	/n/groups/reich/sample_db/A-pulldowns_by_project/amh_v30_perSample/all/per_project_pulldowns/amh_sample_set_merge_v0030.2__2018_05_02__perSample/A-snpset_1240k/capture/chunk/chunk_x149/pulldown.oe	/n/groups/reich/adam/repulldown/3.2M_v4_singleUDG/pulldowns/shard-321/execution/half_n-split_375.parameters.stdout	I10293	/n/data1/hms/genetics/reich/1000Genomes/amh_samples/ancientMergeSets__CAPTURE/C-per_sample_versions/I10293/v0030.2__2018_05_02/merged/by_chr/	SRC-0-sor1__S10293.E1.L1__half:SRC-1-sor2__S10293.E1.L1__half	1.388157	2.418549	1284499	1225411	765386	407284	..	F	Croatia, Poto_ani Family A (2 members) (I10067-I10293 have a 1d relationship)	0	0	n/a (female)	n/a (female)	139	H4a1	[0.985,0.993]	0.121	0.011
EN	I10294	I10294	P8L8-3 (mass burial) | P8L9-2 (mass burial)	petrous	1	..	NovakPLoSOne2021	doi:10.1371/journal.pone.0247332	ENA:PRJEB42243	Pinhasi, Ron	Context: Date(s) from same site (I10293, I10052, I10272)	6050	115	4300-3900 BCE	..	Croatia_C_Lasinja	Potočani	Croatia	45.4482	17.6388	0	Repulldown on 3.2M snpset	1240k	2	..	..	/n/groups/reich/sample_db/A-pulldowns_by_project/amh_v30_perSample/all/per_project_pulldowns/amh_sample_set_merge_v0030.2I_anew__2018_05_02__perSample/A-snpset_1240k/capture/chunk/chunk_x006/pulldown.oe	/n/groups/reich/adam/repulldown/3.2M_v4_singleUDG/pulldowns/shard-238/execution/half_n-split_2.parameters.stdout	I10294_anew	/n/data1/hms/genetics/reich/1000Genomes/amh_samples/ancientMergeSets__CAPTURE/C-per_sample_versions/I10294/v0030.2I_anew__2018_05_02/merged/by_chr/	SRC-0-sor1__S10294.E1.L1__half:SRC-1-sor2__S10294.E1.L1__half:SRC-2-sor1__S10296.E1.L1__half:SRC-3-sor2__S10296.E1.L1__half	2.061724	3.586881	1459020	1358119	837514	445442	..	M	Croatia, Poto_ani Family B (2 members) (I10061-10294 have a father-son relationship)	0	0	G-CTS342	G2a2b2a1a1c	..	H	..	..	..
EN	I10295	I10295	P8L9 (mass burial)	petrous	1	..	NovakPLoSOne2021	doi:10.1371/journal.pone.0247332	ENA:PRJEB42243	Pinhasi, Ron	Context: Date(s) from same site (I10293, I10052, I10272)	6050	115	4300-3900 BCE	..	Croatia_C_Lasinja	Potočani	Croatia	45.4482	17.6388	0	Repulldown on 3.2M snpset	1240k	1	..	..	/n/groups/reich/sample_db/A-pulldowns_by_project/amh_v30_perSample/all/per_project_pulldowns/amh_sample_set_merge_v0030.2__2018_05_02__perSample/A-snpset_1240k/capture/chunk/chunk_x150/pulldown.oe	/n/groups/reich/adam/repulldown/3.2M_v4_singleUDG/pulldowns/shard-349/execution/half_n-split_3.parameters.stdout	I10295	/n/data1/hms/genetics/reich/1000Genomes/amh_samples/ancientMergeSets__CAPTURE/C-per_sample_versions/I10295/v0030.2__2018_05_02/merged/by_chr/	SRC-0-sor1__S10295.E1.L1__half	0.009515	0.016086	29170	27588	18208	9377	..	M	n/a (no relatives detected)	n/a (too few SNPs)	n/a (too few SNPs)	G-Z6553	G2a	1.92	n/a (<2x)	n/a (<2x)	0.052	0.387
EN	I10297	I10297	P8U11 (mass burial) | P8U11-13 (mass burial)	petrous	1	..	NovakPLoSOne2021	doi:10.1371/journal.pone.0247332	ENA:PRJEB42243	Pinhasi, Ron	Context: Date(s) from same site (I10293, I10052, I10272)	6050	115	4300-3900 BCE	..	Croatia_C_Lasinja	Potočani	Croatia	45.4482	17.6388	0	Repulldown on 3.2M snpset	1240k	2	..	..	/n/groups/reich/sample_db/A-pulldowns_by_project/amh_v30_perSample/all/per_project_pulldowns/amh_sample_set_merge_v0030.2I_anew__2018_05_02__perSample/A-snpset_1240k/capture/chunk/chunk_x007/pulldown.oe	/n/groups/reich/adam/repulldown/3.2M_v4_singleUDG/pulldowns/shard-364/execution/half_n-split_4.parameters.stdout	I10297_anew	/n/data1/hms/genetics/reich/1000Genomes/amh_samples/ancientMergeSets__CAPTURE/C-per_sample_versions/I10297/v0030.2I_anew__2018_05_02/merged/by_chr/	SRC-0-sor1__S10297.E1.L1__half:SRC-1-sor2__S10297.E1.L1__half:SRC-2-sor1__S10298.E1.L1__half:SRC-3-sor2__S10298.E1.L1__half	2.936187	5.145135	1507423	1438273	874371	464251	..	F	n/a (no relatives detected)	0	0	n/a (female)	n/a (female)	..	X2b	..	..	..
EN	I10299	I10299	P8U11-2 (mass burial)	petrous	1	..	NovakPLoSOne2021	doi:10.1371/journal.pone.0247332	ENA:PRJEB42243	Pinhasi, Ron	Context: Date(s) from same site (I10293, I10052, I10272)	6050	115	4300-3900 BCE	..	Croatia_C_Lasinja	Potočani	Croatia	45.4482	17.6388	0	Repulldown on 3.2M snpset	1240k	1	..	..	/n/groups/reich/sample_db/A-pulldowns_by_project/amh_v30_perSample/all/per_project_pulldowns/amh_sample_set_merge_v0030.2__2018_05_02__perSample/A-snpset_1240k/capture/chunk/chunk_x151/pulldown.oe	/n/groups/reich/adam/repulldown/3.2M_v4_singleUDG/pulldowns/shard-375/execution/half_n-split_5.parameters.stdout	I10299	/n/data1/hms/genetics/reich/1000Genomes/amh_samples/ancientMergeSets__CAPTURE/C-per_sample_versions/I10299/v0030.2__2018_05_02/merged/by_chr/	SRC-0-sor1__S10299.E1.L1__half:SRC-1-sor2__S10299.E1.L1__half	0.499607	0.87458	876319	835563	547421	289526	..	F	n/a (no relatives detected)	7.5724	0	n/a (female)	n/a (female)	75.4	K1a4a1	[0.981,0.992]	0.171	0.01
EN	I10303	I10303	P8U19/3 (mass burial)	petrous	1	..	NovakPLoSOne2021	doi:10.1371/journal.pone.0247332	ENA:PRJEB42243	Pinhasi, Ron	Context: Date(s) from same site (I10293, I10052, I10272)	6050	115	4300-3900 BCE	..	Croatia_C_Lasinja	Potočani	Croatia	45.4482	17.6388	0	Repulldown on 3.2M snpset	1240k	1	..	..	/n/groups/reich/sample_db/A-pulldowns_by_project/amh_v30_perSample/all/per_project_pulldowns/amh_sample_set_merge_v0030.2__2018_05_02__perSample/A-snpset_1240k/capture/chunk/chunk_x152/pulldown.oe	/n/groups/reich/adam/repulldown/3.2M_v4_singleUDG/pulldowns/shard-386/execution/half_n-split_6.parameters.stdout	I10303	/n/data1/hms/genetics/reich/1000Genomes/amh_samples/ancientMergeSets__CAPTURE/C-per_sample_versions/I10303/v0030.2__2018_05_02/merged/by_chr/	SRC-0-sor1__S10303.E1.L1__half:SRC-1-sor2__S10303.E1.L1__half	0.70644	1.217376	1100232	1049316	665101	351446	..	F	n/a (no relatives detected)	0	0	n/a (female)	n/a (female)	193	N1a1a	[0.987,0.996]	0.084	0.009
IA	I23904	I23904	P7730 (G 17)	petrous	1	2021	PattersonNature2021	doi:10.1038/s41586-021-04287-4	ENA:PRJEB47891	Pinhasi, Ron	Direct: IntCal20	2642	75	789-568 calBCE (2535±15 BP, UCIAMS-169836)	..	Croatia_EIA	Smiljan	Croatia	44.555384	15.310516	0	Repulldown on 3.2M snpset	1240k	1	/n/groups/reich/matt/pipeline/released_libraries/S23904.Y1.E1.L1/S23904.Y1.E1.L1.1240k+.rsrs.v1.bam	..	/n/groups/reich/matt/pipeline/pulldown/v44/Kesat/Kesat.half.normal.parameters.stdout	/n/groups/reich/adam/repulldown/3.2M_v4_singleUDG/pulldowns/shard-26/execution/half_n-split_109.parameters.stdout	I23904	/n/groups/reich/matt/pipeline/released_libraries/S23904.Y1.E1.L1/S23904.Y1.E1.L1.1240k+.hg19.v1.bam	Kesat_1240K+_half_S23904.Y1.E1.L1_20200826_H73FCCCX2_3:Kesat_1240K+_half_S23904.Y1.E1.L1_20200826_H73FCCCX2_4:Kesat_1240K+_half_S23904.Y1.E1.L1_20200826_H73FCCCX2_5:Kesat_1240K+_half_S23904.Y1.E1.L1_20200826_H73FCCCX2_6:Kesat_1240K+_half_S23904.Y1.E1.L1_20200826_H73FCCCX2_7:Kesat_1240K+_half_S23904.Y1.E1.L1_20200826_H73FCCCX2_8	2.547699	4.367	1358588	1297783	787738	427060	53.2	F	n/a (no relatives detected)	30.114213	0	n/a (female)	n/a (female)	101.4	T2b	[0.978,0.994]	0.081	0.012
IA	I23911	I23911	P7737 (G 6)	petrous	1	2021	PattersonNature2021	doi:10.1038/s41586-021-04287-4	ENA:PRJEB47891	Pinhasi, Ron	Direct: IntCal20	2765	17	891-797 calBCE (2660±15 BP, UCIAMS-169832)	..	Croatia_EIA	Smiljan	Croatia	44.555384	15.310516	0	Repulldown on 3.2M snpset	1240k	1	/n/groups/reich/matt/pipeline/released_libraries/S23911.Y1.E1.L1/S23911.Y1.E1.L1.1240k+.rsrs.v1.bam	..	/n/groups/reich/matt/pipeline/pulldown/v44/Kesat/Kesat.half.normal.parameters.stdout	/n/groups/reich/adam/repulldown/3.2M_v4_singleUDG/pulldowns/shard-18/execution/half_n-split_101.parameters.stdout	I23911	/n/groups/reich/matt/pipeline/released_libraries/S23911.Y1.E1.L1/S23911.Y1.E1.L1.1240k+.hg19.v1.bam	Kesat_1240K+_half_S23911.Y1.E1.L1_20200826_H73FCCCX2_3:Kesat_1240K+_half_S23911.Y1.E1.L1_20200826_H73FCCCX2_4:Kesat_1240K+_half_S23911.Y1.E1.L1_20200826_H73FCCCX2_5:Kesat_1240K+_half_S23911.Y1.E1.L1_20200826_H73FCCCX2_6:Kesat_1240K+_half_S23911.Y1.E1.L1_20200826_H73FCCCX2_7:Kesat_1240K+_half_S23911.Y1.E1.L1_20200826_H73FCCCX2_8	1.898212	3.229	1361835	1266513	782833	422237	48.3	M	n/a (no relatives detected)	24.251994	0	J-Y86930	J2b2a1a1a1b2~	113.9	T2a1a	[0.996,1.000]	0.133	0.431
IA	I23995	I23995	P7787 (G 9A)	petrous	1	2021	PattersonNature2021	doi:10.1038/s41586-021-04287-4	ENA:PRJEB47891	Pinhasi, Ron	Direct: IntCal20	2729	34	810-675 calBCE (2585±25 BP, UCIAMS-169833)	..	Croatia_EIA	Smiljan	Croatia	44.555384	15.310516	0	Repulldown on 3.2M snpset	1240k	1	/n/groups/reich/matt/pipeline/released_libraries/S23995.Y1.E1.L1/S23995.Y1.E1.L1.1240k+.rsrs.v1.bam	..	/n/groups/reich/matt/pipeline/pulldown/v44/Hanari/Hanari.half.normal.parameters.stdout	/n/groups/reich/adam/repulldown/3.2M_v4_singleUDG/pulldowns/shard-21/execution/half_n-split_104.parameters.stdout	I23995	/n/groups/reich/matt/pipeline/released_libraries/S23995.Y1.E1.L1/S23995.Y1.E1.L1.1240k+.hg19.v1.bam	Hanari_1240K+_half_S23995.Y1.E1.L1_20200925_H7C32CCX2_1:Hanari_1240K+_half_S23995.Y1.E1.L1_20200925_H7C32CCX2_2:Hanari_1240K+_half_S23995.Y1.E1.L1_20200925_H7C32CCX2_3:Hanari_1240K+_half_S23995.Y1.E1.L1_20200925_H7C32CCX2_4	2.736204	4.685	1373614	1276594	773737	418999	50.6	M	n/a (no relatives detected)	231.526389	118.056494	J-Y86930	J2b2a1a1a1b2~	183.1	H3b	[0.991,1.000]	0.141	0.439
IA	I23996	I23996	P7788 (G 9)	petrous	1	2021	PattersonNature2021	doi:10.1038/s41586-021-04287-4	ENA:PRJEB47891	Pinhasi, Ron	Direct: IntCal20	2744	8	809-779 calBCE (2610±20 BP, UCIAMS-172395)	..	Croatia_EIA	Smiljan	Croatia	44.555384	15.310516	0	Repulldown on 3.2M snpset	1240k	1	/n/groups/reich/matt/pipeline/released_libraries/S23996.Y1.E1.L1/S23996.Y1.E1.L1.1240k+.rsrs.v1.bam	..	/n/groups/reich/matt/pipeline/pulldown/v44/Hanari/Hanari.half.normal.parameters.stdout	/n/groups/reich/adam/repulldown/3.2M_v4_singleUDG/pulldowns/shard-20/execution/half_n-split_103.parameters.stdout	I23996	/n/groups/reich/matt/pipeline/released_libraries/S23996.Y1.E1.L1/S23996.Y1.E1.L1.1240k+.hg19.v1.bam	Hanari_1240K+_half_S23996.Y1.E1.L1_20200925_H7C32CCX2_1:Hanari_1240K+_half_S23996.Y1.E1.L1_20200925_H7C32CCX2_2:Hanari_1240K+_half_S23996.Y1.E1.L1_20200925_H7C32CCX2_3:Hanari_1240K+_half_S23996.Y1.E1.L1_20200925_H7C32CCX2_4	2.509894	4.336	1256813	1200769	733671	397077	51.4	F	n/a (no relatives detected)	483.755513	350.78071	n/a (female)	n/a (female)	131.7	H3b	[0.972,0.994]	0.109	0.018
IA	I24638	I24638	P8322 (G 16, G 16)	petrous	1	2021	PattersonNature2021	doi:10.1038/s41586-021-04287-4	ENA:PRJEB47891	Pinhasi, Ron	Direct: IntCal20	2658	77	795-567 calBCE (2545±20 BP, UCIAMS-169835)	..	Croatia_EIA	Smiljan	Croatia	44.555384	15.310516	0	Repulldown on 3.2M snpset	1240k	1	/n/groups/reich/matt/pipeline/released_libraries/S24638.Y1.E1.L1/S24638.Y1.E1.L1.1240k+.rsrs.v1.bam	..	/n/groups/reich/matt/pipeline/pulldown/v45/Palor-Toff/Parlor-Toff.half.normal.parameters.stdout	/n/groups/reich/adam/repulldown/3.2M_v4_singleUDG/pulldowns/shard-23/execution/half_n-split_106.parameters.stdout	I24638	/n/groups/reich/matt/pipeline/released_libraries/S24638.Y1.E1.L1/S24638.Y1.E1.L1.1240k+.hg19.v1.bam	Parlor-Toff_1240K+_half_S24638.Y1.E1.L1_20201113_HFC32CCX2_1:Parlor-Toff_1240K+_half_S24638.Y1.E1.L1_20201113_HFF7YCCX2_7:Parlor-Toff_1240K+_half_S24638.Y1.E1.L1_20201113_HFF7YCCX2_8	1.951099	3.427	1333655	1239320	759938	410946	52.4	M	n/a (no relatives detected)	17.958895	0	J-Y86930	J2b2a1a1a1b2~	196.6	U5a1g	[0.977,0.994]	0.088	0.431
IA	I24639	I24639	P8323 (G 15, G 15)	petrous	1	2021	PattersonNature2021	doi:10.1038/s41586-021-04287-4	ENA:PRJEB47891	Pinhasi, Ron	Direct: IntCal20	2658	77	795-567 calBCE (2545±20 BP, UCIAMS-172396)	..	Croatia_EIA	Smiljan	Croatia	44.555384	15.310516	0	Repulldown on 3.2M snpset	1240k	1	/n/groups/reich/matt/pipeline/released_libraries/S24639.Y1.E1.L1/S24639.Y1.E1.L1.1240k+.rsrs.v1.bam	..	/n/groups/reich/matt/pipeline/pulldown/v45/Palor-Toff/Parlor-Toff.half.normal.parameters.stdout	/n/groups/reich/adam/repulldown/3.2M_v4_singleUDG/pulldowns/shard-24/execution/half_n-split_107.parameters.stdout	I24639	/n/groups/reich/matt/pipeline/released_libraries/S24639.Y1.E1.L1/S24639.Y1.E1.L1.1240k+.hg19.v1.bam	Parlor-Toff_1240K+_half_S24639.Y1.E1.L1_20201113_HFC32CCX2_1:Parlor-Toff_1240K+_half_S24639.Y1.E1.L1_20201113_HFF7YCCX2_7:Parlor-Toff_1240K+_half_S24639.Y1.E1.L1_20201113_HFF7YCCX2_8	3.725163	6.469	1384537	1284980	767982	416370	52	M	n/a (no relatives detected)	39.944207	0	J-Y86930	J2b2a1a1a1b2~	175.6	H1	[0.983,0.999]	0.117	0.457
IA	I24879	I24879	P8440 (G 3)	petrous	1	2021	PattersonNature2021	doi:10.1038/s41586-021-04287-4	ENA:PRJEB47891	Pinhasi, Ron	Direct: IntCal20	2599	67	774-549 calBCE (2510±15 BP, UCIAMS-135086)	..	Croatia_EIA	Skradnik-Sultanov grob	Croatia	45.21455	15.315809	0	Repulldown on 3.2M snpset	1240k	1	/n/groups/reich/matt/pipeline/released_libraries/S24879.Y1.E1.L1/S24879.Y1.E1.L1.1240k+.rsrs.v1.bam	..	/n/groups/reich/matt/pipeline/pulldown/v46/Sikarian/Sikarian.half.normal.parameters.stdout	/n/groups/reich/adam/repulldown/3.2M_v4_singleUDG/pulldowns/shard-33/execution/half_n-split_115.parameters.stdout	I24879	/n/groups/reich/matt/pipeline/released_libraries/S24879.Y1.E1.L1/S24879.Y1.E1.L1.1240k+.hg19.v1.bam	Sikarian_1240K+_half_S24879.Y1.E1.L1_20210122_HFGK3CCX2_7:Sikarian_1240K+_half_S24879.Y1.E1.L1_20210122_HFGK3CCX2_8:Sikarian_1240K+_half_S24879.Y1.E1.L1_20210122_HFGKTCCX2_1:Sikarian_1240K+_half_S24879.Y1.E1.L1_20210122_HFGKTCCX2_2:Sikarian_1240K+_half_S24879.Y1.E1.L1_20210122_HFGKTCCX2_3	2.769189	4.741	1365308	1304324	787693	425989	52.3	F	n/a (no relatives detected)	147.813213	68.942104	n/a (female)	n/a (female)	127.8	H5	[0.989,1.000]	0.112	0.015
IA	I24882	I24882	P8443 (G 3)	petrous	1	2021	PattersonNature2021	doi:10.1038/s41586-021-04287-4	ENA:PRJEB47891	Pinhasi, Ron	Direct: IntCal20	2599	67	774-549 calBCE (2510±15 BP, UCIAMS-179777)	..	Croatia_EIA	Mala Metaljka	Croatia	45.173585	16.124298	0	Repulldown on 3.2M snpset	1240k	1	/n/groups/reich/matt/pipeline/released_libraries/S24882.Y1.E1.L1/S24882.Y1.E1.L1.1240k+.rsrs.v1.bam	..	/n/groups/reich/matt/pipeline/pulldown/v46/Sikarian/Sikarian.half.normal.parameters.stdout	/n/groups/reich/adam/repulldown/3.2M_v4_singleUDG/pulldowns/shard-32/execution/half_n-split_114.parameters.stdout	I24882	/n/groups/reich/matt/pipeline/released_libraries/S24882.Y1.E1.L1/S24882.Y1.E1.L1.1240k+.hg19.v1.bam	Sikarian_1240K+_half_S24882.Y1.E1.L1_20210122_HFGK3CCX2_7:Sikarian_1240K+_half_S24882.Y1.E1.L1_20210122_HFGK3CCX2_8:Sikarian_1240K+_half_S24882.Y1.E1.L1_20210122_HFGKTCCX2_1:Sikarian_1240K+_half_S24882.Y1.E1.L1_20210122_HFGKTCCX2_2:Sikarian_1240K+_half_S24882.Y1.E1.L1_20210122_HFGKTCCX2_3	3.192473	5.431	1444908	1341126	797413	431076	53.2	M	n/a (no relatives detected)	47.192597	0	J-Y86930	J2b2a1a1a1b2~	152.1	H	[0.989,1.000]	0.112	0.438
IA	I24345	I24345	P8548 (Tumulus 2, G 1)	tooth (premolar)	1	2021	PattersonNature2021	doi:10.1038/s41586-021-04287-4	ENA:PRJEB47891	Pinhasi, Ron	Context: Archaeological	2900	318	1500-400 BCE	..	Croatia_LBA_EIA	Velim-Kosa	Croatia	43.88741	15.72534	0	Repulldown on 3.2M snpset	1240k	1	/n/groups/reich/matt/pipeline/released_libraries/S24345.Y1.E1.L1/S24345.Y1.E1.L1.1240k+.rsrs.v1.bam	..	/n/groups/reich/matt/pipeline/pulldown/v45/Gana/Gana.half.normal.parameters.stdout	/n/groups/reich/adam/repulldown/3.2M_v4_singleUDG/pulldowns/shard-17/execution/half_n-split_100.parameters.stdout	I24345	/n/groups/reich/matt/pipeline/released_libraries/S24345.Y1.E1.L1/S24345.Y1.E1.L1.1240k+.hg19.v1.bam	Gana_1240K+_half_S24345.Y1.E1.L1_20201208_HFFFMCCX2_1:Gana_1240K+_half_S24345.Y1.E1.L1_20201208_HFFFMCCX2_2:Gana_1240K+_half_S24345.Y1.E1.L1_20201208_HFFFMCCX2_3:Gana_1240K+_half_S24345.Y1.E1.L1_20201208_HFFFMCCX2_4:Gana_1240K+_half_S24345.Y1.E1.L1_20201208_HFFFMCCX2_5:Gana_1240K+_half_S24345.Y1.E1.L1_20201208_HFFFMCCX2_6	0.028369	0.057	85756	80923	50913	27252	62.8	M	n/a (no relatives detected)	n/a (too few SNPs)	n/a (too few SNPs)	J-L283	J2b2a1	25.72	HV0e	[0.990,1.000]	0.062	0.4
IA	I26742	I26742	P9184 (6087)	petrous	1	2021	PattersonNature2021	doi:10.1038/s41586-021-04287-4	ENA:PRJEB47891	Pinhasi, Ron	Context: Archaeological - Layer date	2650	58	800-600 BCE	Croatia_EIA	Croatia_LBA_EIA	Jazinka Cave	Croatia	43.705878	16.520021	0	Repulldown on 3.2M snpset	1240k	1	/n/groups/reich/matt/pipeline/released_libraries/S26742.Y1.E1.L1/S26742.Y1.E1.L1.1240k+.rsrs.v1.bam	..	/n/groups/reich/matt/pipeline/pulldown/v47/Tower.8_SQ/Tower.8_SQ.half.normal.parameters.stdout	/n/groups/reich/adam/repulldown/3.2M_v4_singleUDG/pulldowns/shard-25/execution/half_n-split_108.parameters.stdout	I26742	/n/groups/reich/matt/pipeline/released_libraries/S26742.Y1.E1.L1/S26742.Y1.E1.L1.1240k+.hg19.v1.bam	Tower.8_SQ_1240K+_half_S26742.Y1.E1.L1_20210224_HG2LFCCX2_2:Tower.8_SQ_1240K+_half_S26742.Y1.E1.L1_20210224_HG2LFCCX2_3:Tower.8_SQ_1240K+_half_S26742.Y1.E1.L1_20210224_HG2LFCCX2_4:Tower.8_SQ_1240K+_half_S26742.Y1.E1.L1_20210224_HG2LFCCX2_5:Tower.8_SQ_1240K+_half_S26742.Y1.E1.L1_20210224_HG2LFCCX2_6:Tower.8_SQ_1240K+_half_S26742.Y1.E1.L1_20210224_HG2LFCCX2_7	5.530007	9.714	1667925	1542129	903352	482204	49.3	M	Jazinka Cave Family A (2 members) (mother-son: I3313-I26742)	34.552104	29.852802	J-PH1602	J2b2a1a1a1b2~	226.6	HV0e	[0.992,1.000]	0.135	0.44
IA	I24342	I24342	P8545 (Tumulus 3, G 1)	petrous	1	2021	PattersonNature2021	doi:10.1038/s41586-021-04287-4	ENA:PRJEB47891	Pinhasi, Ron	Direct: IntCal20	3410	23	1501-1421 calBCE (3185±20 BP, UCIAMS-233623)	..	Croatia_MBA	Velim-Kosa	Croatia	43.88741	15.72534	0	Repulldown on 3.2M snpset	1240k	1	/n/groups/reich/matt/pipeline/released_libraries/S24342.Y1.E1.L1/S24342.Y1.E1.L1.1240k+.rsrs.v1.bam	..	/n/groups/reich/matt/pipeline/pulldown/v45/Gana/Gana.half.normal.parameters.stdout	/n/groups/reich/adam/repulldown/3.2M_v4_singleUDG/pulldowns/shard-384/execution/half_n-split_68.parameters.stdout	I24342	/n/groups/reich/matt/pipeline/released_libraries/S24342.Y1.E1.L1/S24342.Y1.E1.L1.1240k+.hg19.v1.bam	Gana_1240K+_half_S24342.Y1.E1.L1_20201208_HFFFMCCX2_1:Gana_1240K+_half_S24342.Y1.E1.L1_20201208_HFFFMCCX2_2:Gana_1240K+_half_S24342.Y1.E1.L1_20201208_HFFFMCCX2_3:Gana_1240K+_half_S24342.Y1.E1.L1_20201208_HFFFMCCX2_4:Gana_1240K+_half_S24342.Y1.E1.L1_20201208_HFFFMCCX2_5:Gana_1240K+_half_S24342.Y1.E1.L1_20201208_HFFFMCCX2_6	3.569058	6.288	1439957	1335298	799918	432277	56.8	M	n/a (no relatives detected)	0	0	R-L2	R1b1a1b1a1a2b1	104.7	T2b23	[0.978,0.991]	0.09	0.45
IA	I26773	I26773	P9210 (Nebengrab 1, lubanja 1, 9)	petrous	1	2021	PattersonNature2021	doi:10.1038/s41586-021-04287-4	ENA:PRJEB47891	Pinhasi, Ron	Context: Archaeological	3325	101	1550-1200 BCE	..	Croatia_MBA	Mušego/Mon Sego	Croatia	45.068212	13.70839	0	Repulldown on 3.2M snpset	1240k	1	/n/groups/reich/matt/pipeline/released_libraries/S26773.Y1.E1.L1/S26773.Y1.E1.L1.1240k+.rsrs.v1.bam	..	/n/groups/reich/matt/pipeline/pulldown/v46/Tower.7_SQ/Tower.7_SQ.half.normal.parameters.stdout	/n/groups/reich/adam/repulldown/3.2M_v4_singleUDG/pulldowns/shard-387/execution/half_n-split_70.parameters.stdout	I26773	/n/groups/reich/matt/pipeline/released_libraries/S26773.Y1.E1.L1/S26773.Y1.E1.L1.1240k+.hg19.v1.bam	Tower.7_SQ_1240K+_half_S26773.Y1.E1.L1_20210204_HFW3NCCX2_1:Tower.7_SQ_1240K+_half_S26773.Y1.E1.L1_20210204_HFW3NCCX2_2:Tower.7_SQ_1240K+_half_S26773.Y1.E1.L1_20210204_HFW5YCCX2_6:Tower.7_SQ_1240K+_half_S26773.Y1.E1.L1_20210204_HFW5YCCX2_7:Tower.7_SQ_1240K+_half_S26773.Y1.E1.L1_20210204_HFW5YCCX2_8	1.170769	1.967	1220285	1166120	709997	386451	48.7	F	n/a (no relatives detected)	9.454701	0	n/a (female)	n/a (female)	105.2	J1c2	[0.963,0.984]	0.181	0.012
IA	I26774	I26774	P9211 (Nebengrab 1, lubanja 2, 11)	petrous	1	2021	PattersonNature2021	doi:10.1038/s41586-021-04287-4	ENA:PRJEB47891	Pinhasi, Ron	Context: Archaeological	3325	101	1550-1200 BCE	..	Croatia_MBA	Mušego/Mon Sego	Croatia	45.068212	13.70839	0	Repulldown on 3.2M snpset	1240k	1	/n/groups/reich/matt/pipeline/released_libraries/S26774.Y1.E1.L1/S26774.Y1.E1.L1.1240k+.rsrs.v1.bam	..	/n/groups/reich/matt/pipeline/pulldown/v46/Tower.7_SQ/Tower.7_SQ.half.normal.parameters.stdout	/n/groups/reich/adam/repulldown/3.2M_v4_singleUDG/pulldowns/shard-388/execution/half_n-split_71.parameters.stdout	I26774	/n/groups/reich/matt/pipeline/released_libraries/S26774.Y1.E1.L1/S26774.Y1.E1.L1.1240k+.hg19.v1.bam	Tower.7_SQ_1240K+_half_S26774.Y1.E1.L1_20210204_HFW3NCCX2_1:Tower.7_SQ_1240K+_half_S26774.Y1.E1.L1_20210204_HFW3NCCX2_2:Tower.7_SQ_1240K+_half_S26774.Y1.E1.L1_20210204_HFW5YCCX2_6:Tower.7_SQ_1240K+_half_S26774.Y1.E1.L1_20210204_HFW5YCCX2_7:Tower.7_SQ_1240K+_half_S26774.Y1.E1.L1_20210204_HFW5YCCX2_8	2.060707	3.469	1424553	1361534	806883	435300	53.9	F	n/a (no relatives detected)	0	0	n/a (female)	n/a (female)	173.8	J1c2	[0.974,0.993]	0.13	0.012
IA	I26893	I26893	P9223 (Nebengrab 1, 111/2)	petrous	1	2021	PattersonNature2021	doi:10.1038/s41586-021-04287-4	ENA:PRJEB47891	Pinhasi, Ron	Context: Archaeological	3325	101	1550-1200 BCE	..	Croatia_MBA	Mušego/Mon Sego	Croatia	45.068212	13.70839	0	Repulldown on 3.2M snpset	1240k	1	/n/groups/reich/matt/pipeline/released_libraries/S26893.Y1.E1.L1/S26893.Y1.E1.L1.1240k_plus.rsrs.v1.bam	..	/n/groups/reich/matt/pipeline/pulldown/v47/Thunder.26_SQ/Thunder.26_SQ.half.normal.parameters.stdout	/n/groups/reich/adam/repulldown/3.2M_v4_singleUDG/pulldowns/shard-389/execution/half_n-split_72.parameters.stdout	I26893	/n/groups/reich/matt/pipeline/released_libraries/S26893.Y1.E1.L1/S26893.Y1.E1.L1.1240k_plus.hg19.v1.bam	Thunder.26_SQ_1240k_plus_half_S26893.Y1.E1.L1_20210224_HG2LFCCX2_1:Thunder.26_SQ_1240k_plus_half_S26893.Y1.E1.L1_20210224_HG2T7CCX2_4:Thunder.26_SQ_1240k_plus_half_S26893.Y1.E1.L1_20210224_HG2T7CCX2_5:Thunder.26_SQ_1240k_plus_half_S26893.Y1.E1.L1_20210224_HG2T7CCX2_6:Thunder.26_SQ_1240k_plus_half_S26893.Y1.E1.L1_20210224_HG2T7CCX2_7:Thunder.26_SQ_1240k_plus_half_S26893.Y1.E1.L1_20210224_HG2T7CCX2…	4.124058	7.25	1467299	1400825	840229	449111	45.2	F	n/a (no relatives detected)	0	0	n/a (female)	n/a (female)	127.9	U8b1b1	[0.968,0.990]	0.134	0.015
IA	I4331	I4331	VV1 (Gr. 2A)	petrous	1	2018	MathiesonNature2018	doi:10.1038/nature25778	ENA:PRJEB22652	Pinhasi, Ron	Direct: IntCal20	3519	29	1618-1517 calBCE (3305±20 BP, PSUAMS-2257)	..	Croatia_MBA	Veliki Vanik	Croatia	43.194	17.344	0	Repulldown on 3.2M snpset	1240k	1	/n/data1/hms/genetics/reich/1000Genomes/amh_samples/ancientMergeSets__MT/C-per_sample_versions/I4331/MT.v0001.6__2017_05_05/merged/aln.sort.mapped.rmdupse_adna_v2.md.bam	/n/data1/hms/genetics/reich/1000Genomes/amh_samples/ancientMergeSets__MT/C-per_sample_versions/I4331/MT.v0001.6__2017_05_05/merged/aln.sort.mapped.rmdupse_adna_v2.md.bam.Q10.d1.fa	/n/groups/reich/sample_db/A-pulldowns_by_project/amh_sample_set_merge_v18.0__2017_02_08__perSample/v1__2017_02_08/infodir/out.All	/n/groups/reich/adam/repulldown/3.2M_v4_singleUDG/pulldowns/shard-365/execution/half_n-split_50.parameters.stdout	I4331	/n/data1/hms/genetics/reich/1000Genomes/amh_samples/ancientMergeSets__CAPTURE/C-per_sample_versions/I4331/v0018.0__2017_02_08/merged/by_chr/	SRC-0-wra1__S4331.E1.L2__half:SRC-1-wra2__S4331.E1.L2__half:SRC-2-wra3__S4331.E1.L2__half	1.823127	3.141	1220268	1139704	693436	372145	..	M	n/a (no relatives detected)	0	0	J-Z38240	J2b2a1a1a1b~	547	I1a1	[0.989,0.996]	0.068	0.426
IA	I4332	I4332	VV3 (Grave 2C)	petrous	1	2018	MathiesonNature2018	doi:10.1038/nature25778	ENA:PRJEB22652	Pinhasi, Ron	Direct: IntCal20	3508	32	1613-1508 calBCE (3290±20 BP, PSUAMS-2258)	..	Croatia_MBA	Veliki Vanik	Croatia	43.194	17.344	0	Repulldown on 3.2M snpset	1240k	1	/n/data1/hms/genetics/reich/1000Genomes/amh_samples/ancientMergeSets__MT/C-per_sample_versions/I4332/MT.v0001.6__2017_05_05/merged/aln.sort.mapped.rmdupse_adna_v2.md.bam	/n/data1/hms/genetics/reich/1000Genomes/amh_samples/ancientMergeSets__MT/C-per_sample_versions/I4332/MT.v0001.6__2017_05_05/merged/aln.sort.mapped.rmdupse_adna_v2.md.bam.Q10.d1.fa	/n/groups/reich/sample_db/A-pulldowns_by_project/amh_sample_set_merge_v18.0__2017_02_08__perSample/v1__2017_02_08/infodir/out.All	/n/groups/reich/adam/repulldown/3.2M_v4_singleUDG/pulldowns/shard-366/execution/half_n-split_51.parameters.stdout	I4332	/n/data1/hms/genetics/reich/1000Genomes/amh_samples/ancientMergeSets__CAPTURE/C-per_sample_versions/I4332/v0018.0__2017_02_08/merged/by_chr/	SRC-0-wra1__S4332.E1.L2__half:SRC-1-wra2__S4332.E1.L2__half:SRC-2-wra3__S4332.E1.L2__half	1.832223	3.228	1213602	1158747	711578	379742	..	F	n/a (no relatives detected)	0	0	n/a (female)	n/a (female)	677	W3a1	[0.994,0.999]	0.124	0.013
IA	I18719	I18719	3779 (BzV 10a)	petrous (CBD); petrous (CBD)	1	2021	PattersonNature2021	doi:10.1038/s41586-021-04287-4	ENA:PRJEB47891	Pinhasi, Ron; Novak, Mario; Ivor Janković; Mario Carić; Siniša Radović	Context: Archaeological	3100	202	1500-800 BCE	adult	Croatia_MLBA_alt	Bezdanjača Cave	Croatia	44.8520052	15.4199444	0	Repulldown on 3.2M snpset	1240k	2	/n/groups/reich/matt/pipeline/sample_merge/I18719/I18719.v47.0.rsrs.bam	..	/n/groups/reich/matt/pipeline/pulldown/v48/merges/pulldown1/v48.0.half.normal.parameters.stdout	/n/groups/reich/adam/repulldown/3.2M_v4_singleUDG/pulldowns/shard-395/execution/half_n-split_78.parameters.stdout	I18719.v47.0	/n/groups/reich/matt/pipeline/sample_merge/I18719/I18719.v47.0.hg19.bam	S18719.Y1.E1.L1:S18719.Y1.E2.L1	2.178957	3.747999	1423399	1321682	801884	433431	60.4	M	n/a (no relatives detected)	4.100302	0	I-Y3120	I2a1a2b1a1	358.753455	HV0a1a	..	0.432	0.432
EN	I5079	I5079	RAD1 (Grave 1, Croat 4)	petrous	1	2018	MathiesonNature2018	doi:10.1038/nature25778	ENA:PRJEB22652	Pinhasi, Ron	Direct: IntCal20	5421	114	3651-3110 calBCE (4700±90 BP, Beta-187421)	..	Croatia_N_Starcevo	Radovanci	Croatia	45.488514	17.641285	0	Repulldown on 3.2M snpset	1240k	1	/n/data1/hms/genetics/reich/1000Genomes/amh_samples/ancientMergeSets__MT/C-per_sample_versions/I5079/MT.v0001.6__2017_05_05/merged/aln.sort.mapped.rmdupse_adna_v2.md.bam	/n/data1/hms/genetics/reich/1000Genomes/amh_samples/ancientMergeSets__MT/C-per_sample_versions/I5079/MT.v0001.6__2017_05_05/merged/aln.sort.mapped.rmdupse_adna_v2.md.bam.Q10.d1.fa	/n/groups/reich/sample_db/A-pulldowns_by_project/amh_sample_set_merge_v0020.1__2017_04_17__perSample/A-snpset_1240k/infodir/out.All	/n/groups/reich/adam/repulldown/3.2M_v4_singleUDG/pulldowns/shard-49/execution/half_n-split_12.parameters.stdout	I5079	/n/data1/hms/genetics/reich/1000Genomes/amh_samples/ancientMergeSets__CAPTURE/C-per_sample_versions/I5079/v0020.1__2017_04_17/merged/by_chr/	SRC-0-gar1__S5079.E1.L1__half:SRC-1-gar2__S5079.E1.L1__half:SRC-2-gar3__S5079.E1.L1__half	1.550948	2.758	1353985	1290745	792317	415913	..	F	n/a (no relatives detected)	8.377499	0	n/a (female)	n/a (female)	330.560203	J1c2	[0.989,1]	0.124	..
IA	I7949	I7949	BILI_7958 (Bilina inv. 7958)	petrous	1	2019	NarasimhanPattersonScience2019	doi:10.1126/science.aat7487	ENA:PRJEB32466	Pinhasi, Ron; Veleminsky, Petr; Dobeš, Miroslav	Direct: IntCal20	3022	42	1192-1005 calBCE (2890±20 BP, PSUAMS-6927)	..	Czech_BA_Veterov_2	Bilina	Czech Republic	50.548056	13.776111	0	Repulldown on 3.2M snpset	1240k	1	/n/data1/hms/genetics/reich/1000Genomes/amh_samples/ancientMergeSets__MT/C-per_sample_versions/I7949/MT.v0002.0__2018_03_08/merged/aln.sort.mapped.rmdupse_adna_v2.md.bam	/n/data1/hms/genetics/reich/1000Genomes/amh_samples/ancientMergeSets__MT/C-per_sample_versions/I7949/MT.v0002.0__2018_03_08/merged/aln.sort.mapped.rmdupse_adna_v2.md.Q10.d1.fa	/n/groups/reich/sample_db/A-pulldowns_by_project/amh_v30_perSample/all/per_project_pulldowns/amh_sample_set_merge_v0030.2__2018_05_02__perSample/A-snpset_1240k/capture/chunk/chunk_x604/pulldown.oe	/n/groups/reich/adam/repulldown/3.2M_v4_singleUDG/pulldowns/shard-276/execution/half_n-split_334.parameters.stdout	I7949	/n/data1/hms/genetics/reich/1000Genomes/amh_samples/ancientMergeSets__CAPTURE/C-per_sample_versions/I7949/v0030.2__2018_05_02/merged/by_chr/	SRC-0-cait2__S7949.E1.L1__half:SRC-1-cait1__S7949.E1.L1__half	3.142706	5.470052	1465860	1364075	818292	440797	..	M	n/a (no relatives detected)	4.8157	0	R-L151	R1b1a1b1a1a	233	U5a1i1	[0.985,0.994]	0.108	0.42
BA	I4885	I4885	feature 528 / Grave 3	petrous	1	2018	OlaldeNature2018	doi:10.1038/nature25738	ENA:PRJEB23635	Ernee, Michal	Direct: IntCal20	4170	47	2291-2142 calBCE (3790±20 BP, PSUAMS-2843)	..	Czech_BellBeaker	Prague 8, Kobylisy, Ke Stírce Street	Czech Republic	50.1217475	14.4569508	0	Repulldown on 3.2M snpset	1240k	1	/n/data1/hms/genetics/reich/1000Genomes/amh_samples/ancientMergeSets__MT/C-per_sample_versions/I4885/MT.v0001.6__2017_05_05/merged/aln.sort.mapped.rmdupse_adna_v2.md.bam	/n/data1/hms/genetics/reich/1000Genomes/amh_samples/ancientMergeSets__MT/C-per_sample_versions/I4885/MT.v0001.6__2017_05_05/merged/aln.sort.mapped.rmdupse_adna_v2.md.bam.Q10.d1.fa	/n/groups/reich/sample_db/A-pulldowns_by_project/amh_sample_set_merge_v0021.0__2017_04_23__perSample/A-snpset_1240k/infodir/out.All	/n/groups/reich/adam/repulldown/3.2M_v4_singleUDG/pulldowns/shard-381/execution/half_n-split_65.parameters.stdout	I4885	/n/data1/hms/genetics/reich/1000Genomes/amh_samples/ancientMergeSets__CAPTURE/C-per_sample_versions/I4885/v0021.0__2017_04_23/merged/by_chr/	SRC-0-hal__S4885.E1.L1__half:SRC-1-hal2__S4885.E1.L1__half:SRC-2-hal3__S4885.E1.L1__half	1.936527	3.383	1344472	1251503	779561	413797	..	M	Czech Republic, Prague 8, Kobylisy, Ke Stirce Street Family A (2 members) (I4885-I4886 have a 2d or 3d relationship)	4.915899	0	R-L2	R1b1a1b1a1a2b1	91.6	U5a1i	[0.955,0.976]	0.145	0.437
BA	I4886	I4886	feature 541	petrous	1	2018	OlaldeNature2018	doi:10.1038/nature25738	ENA:PRJEB23635	Ernee, Michal	Direct: IntCal20	4088	54	2270-2039 calBCE (3740±20 BP, PSUAMS-2844)	..	Czech_BellBeaker	Prague 8, Kobylisy, Ke Stírce Street	Czech Republic	50.1217475	14.4569508	0	Repulldown on 3.2M snpset	1240k	1	/n/data1/hms/genetics/reich/1000Genomes/amh_samples/ancientMergeSets__MT/C-per_sample_versions/I4886/MT.v0001.6__2017_05_05/merged/aln.sort.mapped.rmdupse_adna_v2.md.bam	/n/data1/hms/genetics/reich/1000Genomes/amh_samples/ancientMergeSets__MT/C-per_sample_versions/I4886/MT.v0001.6__2017_05_05/merged/aln.sort.mapped.rmdupse_adna_v2.md.bam.Q10.d1.fa	/n/groups/reich/sample_db/A-pulldowns_by_project/amh_sample_set_merge_v0021.0__2017_04_23__perSample/A-snpset_1240k/infodir/out.All	/n/groups/reich/adam/repulldown/3.2M_v4_singleUDG/pulldowns/shard-414/execution/half_n-split_95.parameters.stdout	I4886	/n/data1/hms/genetics/reich/1000Genomes/amh_samples/ancientMergeSets__CAPTURE/C-per_sample_versions/I4886/v0021.0__2017_04_23/merged/by_chr/	SRC-0-hal__S4886.E1.L1__half:SRC-1-hal2__S4886.E1.L1__half:SRC-2-hal3__S4886.E1.L1__half	2.772231	4.789	1430518	1329750	808504	430413	..	M	Czech Republic, Prague 8, Kobylisy, Ke Stirce Street Family A (2 members) (I4885-I4886 have a 2d or 3d relationship)	0	0	R-L2	R1b1a1b1a1a2b1	215	H6a	[0.987,0.994]	0.094	0.434
BA	I4888	I4888	feature 543	petrous	1	2018	OlaldeNature2018	doi:10.1038/nature25738	ENA:PRJEB23635	Ernee, Michal	Direct: IntCal20	4038	42	2195-2027 calBCE (3700±20 BP, PSUAMS-2846)	..	Czech_BellBeaker	Prague 8, Kobylisy, Ke Stírce Street	Czech Republic	50.1217475	14.4569508	0	Repulldown on 3.2M snpset	1240k	1	/n/data1/hms/genetics/reich/1000Genomes/amh_samples/ancientMergeSets__MT/C-per_sample_versions/I4888/MT.v0001.6__2017_05_05/merged/aln.sort.mapped.rmdupse_adna_v2.md.bam	/n/data1/hms/genetics/reich/1000Genomes/amh_samples/ancientMergeSets__MT/C-per_sample_versions/I4888/MT.v0001.6__2017_05_05/merged/aln.sort.mapped.rmdupse_adna_v2.md.bam.Q10.d1.fa	/n/groups/reich/sample_db/A-pulldowns_by_project/amh_sample_set_merge_v0021.0__2017_04_23__perSample/A-snpset_1240k/infodir/out.All	/n/groups/reich/adam/repulldown/3.2M_v4_singleUDG/pulldowns/shard-30/execution/half_n-split_112.parameters.stdout	I4888	/n/data1/hms/genetics/reich/1000Genomes/amh_samples/ancientMergeSets__CAPTURE/C-per_sample_versions/I4888/v0021.0__2017_04_23/merged/by_chr/	SRC-0-hal__S4888.E1.L1__half:SRC-1-hal2__S4888.E1.L1__half:SRC-2-hal3__S4888.E1.L1__half	2.874024	4.937	1427276	1327616	796081	425789	..	M	Czech Republic, Prague 8, Kobylisy, Ke Stirce Street Family B (2 members) (I4887-I4888 have a sibling relationship)	4.3468	0	R-L2	R1b1a1b1a1a2b1	124	K1a2c	[0.990,0.997]	0.077	0.438
BA	I4889	I4889	feature 544 / Grave 9	petrous	1	2018	OlaldeNature2018	doi:10.1038/nature25738	ENA:PRJEB23635	Ernee, Michal	Direct: IntCal20	4131	50	2284-2056 calBCE (3765±20 BP, PSUAMS-2847)	..	Czech_BellBeaker	Prague 8, Kobylisy, Ke Stírce Street	Czech Republic	50.1217475	14.4569508	0	Repulldown on 3.2M snpset	1240k	1	/n/data1/hms/genetics/reich/1000Genomes/amh_samples/ancientMergeSets__MT/C-per_sample_versions/I4889/MT.v0001.6__2017_05_05/merged/aln.sort.mapped.rmdupse_adna_v2.md.bam	/n/data1/hms/genetics/reich/1000Genomes/amh_samples/ancientMergeSets__MT/C-per_sample_versions/I4889/MT.v0001.6__2017_05_05/merged/aln.sort.mapped.rmdupse_adna_v2.md.bam.Q10.d1.fa	/n/groups/reich/sample_db/A-pulldowns_by_project/amh_sample_set_merge_v0021.0__2017_04_23__perSample/A-snpset_1240k/infodir/out.All	/n/groups/reich/adam/repulldown/3.2M_v4_singleUDG/pulldowns/shard-401/execution/half_n-split_83.parameters.stdout	I4889	/n/data1/hms/genetics/reich/1000Genomes/amh_samples/ancientMergeSets__CAPTURE/C-per_sample_versions/I4889/v0021.0__2017_04_23/merged/by_chr/	SRC-0-hal__S4889.E1.L1__half:SRC-1-hal2__S4889.E1.L1__half:SRC-2-hal3__S4889.E1.L1__half	2.869248	4.98	1437023	1337004	810155	432081	..	M	n/a (no relatives detected)	0	0	R-S1523	R1b1a1b1a1a2	125	U4a	[0.985,0.995]	0.108	0.432
BA	I4890	I4890	feature 545	petrous	1	2018	OlaldeNature2018	doi:10.1038/nature25738	ENA:PRJEB23635	Ernee, Michal	Context: Archaeological	4250	289	2800-1800 BCE	..	Czech_BellBeaker	Prague 8, Kobylisy, Ke Stírce Street	Czech Republic	50.1217475	14.4569508	0	Repulldown on 3.2M snpset	1240k	1	/n/data1/hms/genetics/reich/1000Genomes/amh_samples/ancientMergeSets__MT/C-per_sample_versions/I4890/MT.v0001.6__2017_05_05/merged/aln.sort.mapped.rmdupse_adna_v2.md.bam	/n/data1/hms/genetics/reich/1000Genomes/amh_samples/ancientMergeSets__MT/C-per_sample_versions/I4890/MT.v0001.6__2017_05_05/merged/aln.sort.mapped.rmdupse_adna_v2.md.bam.Q10.d1.fa	/n/groups/reich/sample_db/A-pulldowns_by_project/amh_sample_set_merge_v0021.0__2017_04_23__perSample/A-snpset_1240k/infodir/out.All	/n/groups/reich/adam/repulldown/3.2M_v4_singleUDG/pulldowns/shard-282/execution/half_n-split_33.parameters.stdout	I4890	/n/data1/hms/genetics/reich/1000Genomes/amh_samples/ancientMergeSets__CAPTURE/C-per_sample_versions/I4890/v0021.0__2017_04_23/merged/by_chr/	SRC-0-hal__S4890.E1.L1__half	0.018683	0.033	56101	53285	35899	18745	..	M	n/a (no relatives detected)	n/a (too few SNPs)	n/a (too few SNPs)	R-L151	R1b1a1b1a1a	13.498823	H32	[0.952,0.995]	0.29	..
BA	I4891	I4891	feature 546	petrous	1	2018	OlaldeNature2018	doi:10.1038/nature25738	ENA:PRJEB23635	Ernee, Michal	Direct: IntCal20	4131	50	2284-2056 calBCE (3765±20 BP, PSUAMS-2848)	..	Czech_BellBeaker	Prague 8, Kobylisy, Ke Stírce Street	Czech Republic	50.1217475	14.4569508	0	Repulldown on 3.2M snpset	1240k	1	/n/data1/hms/genetics/reich/1000Genomes/amh_samples/ancientMergeSets__MT/C-per_sample_versions/I4891/MT.v0001.6__2017_05_05/merged/aln.sort.mapped.rmdupse_adna_v2.md.bam	/n/data1/hms/genetics/reich/1000Genomes/amh_samples/ancientMergeSets__MT/C-per_sample_versions/I4891/MT.v0001.6__2017_05_05/merged/aln.sort.mapped.rmdupse_adna_v2.md.bam.Q10.d1.fa	/n/groups/reich/sample_db/A-pulldowns_by_project/amh_sample_set_merge_v0021.0__2017_04_23__perSample/A-snpset_1240k/infodir/out.All	/n/groups/reich/adam/repulldown/3.2M_v4_singleUDG/pulldowns/shard-402/execution/half_n-split_84.parameters.stdout	I4891	/n/data1/hms/genetics/reich/1000Genomes/amh_samples/ancientMergeSets__CAPTURE/C-per_sample_versions/I4891/v0021.0__2017_04_23/merged/by_chr/	SRC-0-hal__S4891.E1.L1__half:SRC-1-hal2__S4891.E1.L1__half:SRC-2-hal3__S4891.E1.L1__half	2.784858	4.82	1416913	1318454	804352	428786	..	M	n/a (no relatives detected)	10.882699	0	R-L2	R1b1a1b1a1a2b1	190	J2a1a2	[0.994,0.999]	0.096	0.433
BA	I4895	I4895	Grave 3	petrous	1	2018	OlaldeNature2018	doi:10.1038/nature25738	ENA:PRJEB23635	Ernee, Michal	Direct: IntCal20	4106	52	2276-2042 calBCE (3750±20 BP, PSUAMS-2852)	..	Czech_BellBeaker	Prague 5, Jinonice, Butovická Street	Czech Republic	50.0504153	14.3667267	0	Repulldown on 3.2M snpset	1240k	1	/n/data1/hms/genetics/reich/1000Genomes/amh_samples/ancientMergeSets__MT/C-per_sample_versions/I4895/MT.v0001.6__2017_05_05/merged/aln.sort.mapped.rmdupse_adna_v2.md.bam	/n/data1/hms/genetics/reich/1000Genomes/amh_samples/ancientMergeSets__MT/C-per_sample_versions/I4895/MT.v0001.6__2017_05_05/merged/aln.sort.mapped.rmdupse_adna_v2.md.bam.Q10.d1.fa	/n/groups/reich/sample_db/A-pulldowns_by_project/amh_sample_set_merge_v0021.0__2017_04_23__perSample/A-snpset_1240k/infodir/out.All	/n/groups/reich/adam/repulldown/3.2M_v4_singleUDG/pulldowns/shard-404/execution/half_n-split_86.parameters.stdout	I4895	/n/data1/hms/genetics/reich/1000Genomes/amh_samples/ancientMergeSets__CAPTURE/C-per_sample_versions/I4895/v0021.0__2017_04_23/merged/by_chr/	SRC-0-hal__S4895.E1.L1__half:SRC-1-hal2__S4895.E1.L1__half:SRC-2-hal3__S4895.E1.L1__half	2.566081	4.411	1383464	1287239	778255	416130	..	M	n/a (no relatives detected)	11.363899	0	R-L2	R1b1a1b1a1a2b1	151	H1+16189	[0.983,0.993]	0.051	0.439
BA	I4896	I4896	Grave 5	petrous	1	2018	OlaldeNature2018	doi:10.1038/nature25738	ENA:PRJEB23635	Ernee, Michal	Direct: IntCal20	4163	48	2289-2141 calBCE (3785±20 BP, PSUAMS-2853)	..	Czech_BellBeaker	Prague 5, Jinonice, Butovická Street	Czech Republic	50.0504153	14.3667267	0	Repulldown on 3.2M snpset	1240k	1	/n/data1/hms/genetics/reich/1000Genomes/amh_samples/ancientMergeSets__MT/C-per_sample_versions/I4896/MT.v0001.6__2017_05_05/merged/aln.sort.mapped.rmdupse_adna_v2.md.bam	/n/data1/hms/genetics/reich/1000Genomes/amh_samples/ancientMergeSets__MT/C-per_sample_versions/I4896/MT.v0001.6__2017_05_05/merged/aln.sort.mapped.rmdupse_adna_v2.md.bam.Q10.d1.fa	/n/groups/reich/sample_db/A-pulldowns_by_project/amh_sample_set_merge_v0021.0__2017_04_23__perSample/A-snpset_1240k/infodir/out.All	/n/groups/reich/adam/repulldown/3.2M_v4_singleUDG/pulldowns/shard-384/execution/half_n-split_68.parameters.stdout	I4896	/n/data1/hms/genetics/reich/1000Genomes/amh_samples/ancientMergeSets__CAPTURE/C-per_sample_versions/I4896/v0021.0__2017_04_23/merged/by_chr/	SRC-0-hal__S4896.E1.L1__half:SRC-1-hal2__S4896.E1.L1__half:SRC-2-hal3__S4896.E1.L1__half	2.590849	4.539	1352013	1290943	785917	419222	..	F	n/a (no relatives detected)	0	0	n/a (female)	n/a (female)	70.4	U5a2+16294	[0.988,0.999]	0.103	0.012
BA	I4945	I4945	feature 547	tooth (molar)	1	2018	OlaldeNature2018	doi:10.1038/nature25738	ENA:PRJEB23635	Ernee, Michal	Direct: IntCal20	4177	45	2293-2143 calBCE (3795±20 BP, PSUAMS-2854)	..	Czech_BellBeaker	Prague 8, Kobylisy, Ke Stírce Street	Czech Republic	50.1217475	14.4569508	0	Repulldown on 3.2M snpset	1240k	1	/n/data1/hms/genetics/reich/1000Genomes/amh_samples/ancientMergeSets__MT/C-per_sample_versions/I4945/MT.v0001.6__2017_05_05/merged/aln.sort.mapped.rmdupse_adna_v2.md.bam	/n/data1/hms/genetics/reich/1000Genomes/amh_samples/ancientMergeSets__MT/C-per_sample_versions/I4945/MT.v0001.6__2017_05_05/merged/aln.sort.mapped.rmdupse_adna_v2.md.bam.Q10.d1.fa	/n/groups/reich/sample_db/A-pulldowns_by_project/amh_sample_set_merge_v0020.1__2017_04_17__perSample/A-snpset_1240k/infodir/out.All	/n/groups/reich/adam/repulldown/3.2M_v4_singleUDG/pulldowns/shard-378/execution/half_n-split_62.parameters.stdout	I4945	/n/data1/hms/genetics/reich/1000Genomes/amh_samples/ancientMergeSets__CAPTURE/C-per_sample_versions/I4945/v0020.1__2017_04_17/merged/by_chr/	SRC-0-gar1__S4945.E1.L1__half:SRC-1-gar2__S4945.E1.L1__half:SRC-2-gar3__S4945.E1.L1__half	0.389759	0.683	813140	771799	507854	261447	..	F	n/a (no relatives detected)	0	0	n/a (female)	n/a (female)	273.483855	H4a1c	[0.983,0.996]	0.097	..
BA	I4946	I4946	Grave 1	tooth (molar)	1	2018	OlaldeNature2018	doi:10.1038/nature25738	ENA:PRJEB23635	Ernee, Michal	Direct: IntCal20	4188	43	2336-2144 calBCE (3805±20 BP, PSUAMS-2801)	..	Czech_BellBeaker	Prague 5, Jinonice, Butovická Street	Czech Republic	50.0504153	14.3667267	0	Repulldown on 3.2M snpset	1240k	1	/n/data1/hms/genetics/reich/1000Genomes/amh_samples/ancientMergeSets__MT/C-per_sample_versions/I4946/MT.v0001.6__2017_05_05/merged/aln.sort.mapped.rmdupse_adna_v2.md.bam	/n/data1/hms/genetics/reich/1000Genomes/amh_samples/ancientMergeSets__MT/C-per_sample_versions/I4946/MT.v0001.6__2017_05_05/merged/aln.sort.mapped.rmdupse_adna_v2.md.bam.Q10.d1.fa	/n/groups/reich/sample_db/A-pulldowns_by_project/amh_sample_set_merge_v0020.1__2017_04_17__perSample/A-snpset_1240k/infodir/out.All	/n/groups/reich/adam/repulldown/3.2M_v4_singleUDG/pulldowns/shard-374/execution/half_n-split_59.parameters.stdout	I4946	/n/data1/hms/genetics/reich/1000Genomes/amh_samples/ancientMergeSets__CAPTURE/C-per_sample_versions/I4946/v0020.1__2017_04_17/merged/by_chr/	SRC-0-gar1__S4946.E1.L1__half:SRC-1-gar2__S4946.E1.L1__half:SRC-2-gar3__S4946.E1.L1__half	0.231254	0.394	580343	551355	358499	185477	..	F	n/a (no relatives detected)	n/a (too few SNPs)	n/a (too few SNPs)	n/a (female)	n/a (female)	397.005854	I4a	[0.99,0.999]	0.038	..
BA	I5514	I5514	Grave 6	petrous	1	2018	OlaldeNature2018	doi:10.1038/nature25738	ENA:PRJEB23635	Ernee, Michal	Direct: IntCal20	4155	49	2287-2140 calBCE (3780±20 BP, PSUAMS-2864)	..	Czech_BellBeaker	Prague 5, Jinonice, Butovická Street	Czech Republic	50.0504153	14.3667267	0	Repulldown on 3.2M snpset	1240k	1	/n/data1/hms/genetics/reich/1000Genomes/amh_samples/ancientMergeSets__MT/C-per_sample_versions/I5514/MT.v0001.6__2017_05_05/merged/aln.sort.mapped.rmdupse_adna_v2.md.bam	/n/data1/hms/genetics/reich/1000Genomes/amh_samples/ancientMergeSets__MT/C-per_sample_versions/I5514/MT.v0001.6__2017_05_05/merged/aln.sort.mapped.rmdupse_adna_v2.md.bam.Q10.d1.fa	/n/groups/reich/sample_db/A-pulldowns_by_project/amh_sample_set_merge_v0021.0__2017_04_23__perSample/A-snpset_1240k/infodir/out.All	/n/groups/reich/adam/repulldown/3.2M_v4_singleUDG/pulldowns/shard-387/execution/half_n-split_70.parameters.stdout	I5514	/n/data1/hms/genetics/reich/1000Genomes/amh_samples/ancientMergeSets__CAPTURE/C-per_sample_versions/I5514/v0021.0__2017_04_23/merged/by_chr/	SRC-0-hal__S5514.E1.L1__half:SRC-1-hal2__S5514.E1.L1__half:SRC-2-hal3__S5514.E1.L1__half	2.994326	5.164	1483576	1380068	823112	437475	..	M	n/a (no relatives detected)	22.921304	0	R-L2	R1b1a1b1a1a2b1	207	T2b+152	[0.996,1.000]	0.085	0.432
BA	I5666	I5666	F0519 (feature 1/82, Grave 20)	tooth	1	2018	OlaldeNature2018	doi:10.1038/nature25738	ENA:PRJEB23635	Allentoft, Morten	Context: Archaeological	4250	289	2800-1800 BCE	..	Czech_BellBeaker	Lochenice	Czech Republic	50.274015	15.81387	0	Repulldown on 3.2M snpset	1240k	1	/n/data1/hms/genetics/reich/1000Genomes/amh_samples/ancientMergeSets__MT/C-per_sample_versions/I5666/MT.v0001.6__2017_05_05/merged/aln.sort.mapped.rmdupse_adna_v2.md.bam	/n/data1/hms/genetics/reich/1000Genomes/amh_samples/ancientMergeSets__MT/C-per_sample_versions/I5666/MT.v0001.6__2017_05_05/merged/aln.sort.mapped.rmdupse_adna_v2.md.bam.Q10.d1.fa	/n/groups/reich/sample_db/A-pulldowns_by_project/amh_sample_set_merge_vHierarchical____A-v0022.4udgmixed____2017_05_15__perSample____B-v0022.3__2017_05_15__perSample/A-snpset_1240k/infodir/out.All	/n/groups/reich/adam/repulldown/3.2M_v4_singleUDG/pulldowns/shard-182/execution/half_n-split_24.parameters.stdout	I5666	/n/data1/hms/genetics/reich/1000Genomes/amh_samples/ancientMergeSets__CAPTURE/C-per_sample_versions/I5666/v0022.3__2017_05_15/merged/by_chr/	SRC-0-vot1__S5666.E1.L1__half	0.163897	0.28	439328	414041	273573	142463	..	M	n/a (no relatives detected)	n/a (too few SNPs)	n/a (too few SNPs)	R-L2	R1b1a1b1a1a2b1	248.120345	U4a2c	[0.994,1]	0.137	..
BA	I7205	I7205	RDVS_02/80	petrous	1	2018	OlaldeNature2018	doi:10.1038/nature25738	ENA:PRJEB23635	Pinhasi, Ron	Context: Archaeological	4200	144	2500-2000 BCE	..	Czech_BellBeaker	Radosevice	Czech Republic	50.410265	14.074597	0	Repulldown on 3.2M snpset	1240k	1	/n/data1/hms/genetics/reich/1000Genomes/amh_samples/ancientMergeSets__MT/C-per_sample_versions/I7205/MT.v0002.0__2018_03_08/merged/aln.sort.mapped.rmdupse_adna_v2.md.bam	/n/data1/hms/genetics/reich/1000Genomes/amh_samples/ancientMergeSets__MT/C-per_sample_versions/I7205/MT.v0002.0__2018_03_08/merged/aln.sort.mapped.rmdupse_adna_v2.md.Q10.d1.fa	/n/groups/reich/sample_db/A-pulldowns_by_project/amh_sample_set_merge_v0025.0__2017_09_04__perSample/A-snpset_1240k/infodir/out.All	/n/groups/reich/adam/repulldown/3.2M_v4_singleUDG/pulldowns/shard-366/execution/half_n-split_51.parameters.stdout	I7205	/n/data1/hms/genetics/reich/1000Genomes/amh_samples/ancientMergeSets__CAPTURE/C-per_sample_versions/I7205/v0025.0__2017_09_04/merged/by_chr/	SRC-0-hie1__S7205.E1.L1__half:SRC-1-hie2__S7205.E1.L1__half:SRC-2-hie3__S7205.E1.L1__half	2.01644	3.523012	1282475	1197141	736633	393526	..	M	n/a (no relatives detected)	9.627091	0	R-L2	R1b1a1b1a1a2b1	203	H10+(16093)	[0.986,0.996]	0.109	0.425
BA	I7211	I7211	RDVS_69/80	petrous	1	2018	OlaldeNature2018	doi:10.1038/nature25738	ENA:PRJEB23635	Pinhasi, Ron	Direct: IntCal20	4183	44	2296-2143 calBCE (3800±20 BP, PSUAMS-4345)	..	Czech_BellBeaker	Radosevice	Czech Republic	50.410265	14.074597	0	Repulldown on 3.2M snpset	1240k	1	/n/data1/hms/genetics/reich/1000Genomes/amh_samples/ancientMergeSets__MT/C-per_sample_versions/I7211/MT.v0002.0__2018_03_08/merged/aln.sort.mapped.rmdupse_adna_v2.md.bam	/n/data1/hms/genetics/reich/1000Genomes/amh_samples/ancientMergeSets__MT/C-per_sample_versions/I7211/MT.v0002.0__2018_03_08/merged/aln.sort.mapped.rmdupse_adna_v2.md.Q10.d1.fa	/n/groups/reich/sample_db/A-pulldowns_by_project/amh_sample_set_merge_v0025.0__2017_09_04__perSample/A-snpset_1240k/infodir/out.All	/n/groups/reich/adam/repulldown/3.2M_v4_singleUDG/pulldowns/shard-376/execution/half_n-split_60.parameters.stdout	I7211	/n/data1/hms/genetics/reich/1000Genomes/amh_samples/ancientMergeSets__CAPTURE/C-per_sample_versions/I7211/v0025.0__2017_09_04/merged/by_chr/	SRC-0-hie1__S7211.E1.L1__half:SRC-1-hie2__S7211.E1.L1__half:SRC-2-hie3__S7211.E1.L1__half	2.329067	4.036155	1279935	1223709	734041	394548	..	F	n/a (no relatives detected)	0	0	n/a (female)	n/a (female)	315	U5b3	[0.993,0.999]	0.081	0.01
BA	I7212	I7212	RDVS_70/80	petrous	1	2018	OlaldeNature2018	doi:10.1038/nature25738	ENA:PRJEB23635	Pinhasi, Ron	Direct: IntCal20	4247	66	2454-2201 calBCE (3840±25 BP, PSUAMS-4346)	..	Czech_BellBeaker	Radosevice	Czech Republic	50.410265	14.074597	0	Repulldown on 3.2M snpset	1240k	1	/n/data1/hms/genetics/reich/1000Genomes/amh_samples/ancientMergeSets__MT/C-per_sample_versions/I7212/MT.v0002.0__2018_03_08/merged/aln.sort.mapped.rmdupse_adna_v2.md.bam	/n/data1/hms/genetics/reich/1000Genomes/amh_samples/ancientMergeSets__MT/C-per_sample_versions/I7212/MT.v0002.0__2018_03_08/merged/aln.sort.mapped.rmdupse_adna_v2.md.Q10.d1.fa	/n/groups/reich/sample_db/A-pulldowns_by_project/amh_sample_set_merge_v0025.0__2017_09_04__perSample/A-snpset_1240k/infodir/out.All	/n/groups/reich/adam/repulldown/3.2M_v4_singleUDG/pulldowns/shard-304/execution/half_n-split_35.parameters.stdout	I7212	/n/data1/hms/genetics/reich/1000Genomes/amh_samples/ancientMergeSets__CAPTURE/C-per_sample_versions/I7212/v0025.0__2017_09_04/merged/by_chr/	SRC-0-hie1__S7212.E1.L1__half:SRC-1-hie2__S7212.E1.L1__half:SRC-2-hie3__S7212.E1.L1__half	2.05913	3.560543	1280934	1196310	713108	382071	..	M	Czech Republic, Radovesice Family A (2 members) (I7212-I7210 have a father-son relationship)	0	0	R-L2	R1b1a1b1a1a2b1	261	K1b1a1+199	[0.992,0.997]	0.077	0.427
BA	I7213	I7213	RDVS_71/80	petrous	1	2018	OlaldeNature2018	doi:10.1038/nature25738	ENA:PRJEB23635	Pinhasi, Ron	Direct: IntCal20	4231	58	2440-2201 calBCE (3835±20 BP, PSUAMS-4347)	..	Czech_BellBeaker	Radosevice	Czech Republic	50.410265	14.074597	0	Repulldown on 3.2M snpset	1240k	1	/n/data1/hms/genetics/reich/1000Genomes/amh_samples/ancientMergeSets__MT/C-per_sample_versions/I7213/MT.v0002.0__2018_03_08/merged/aln.sort.mapped.rmdupse_adna_v2.md.bam	/n/data1/hms/genetics/reich/1000Genomes/amh_samples/ancientMergeSets__MT/C-per_sample_versions/I7213/MT.v0002.0__2018_03_08/merged/aln.sort.mapped.rmdupse_adna_v2.md.Q10.d1.fa	/n/groups/reich/sample_db/A-pulldowns_by_project/amh_sample_set_merge_v0025.0__2017_09_04__perSample/A-snpset_1240k/infodir/out.All	/n/groups/reich/adam/repulldown/3.2M_v4_singleUDG/pulldowns/shard-337/execution/half_n-split_38.parameters.stdout	I7213	/n/data1/hms/genetics/reich/1000Genomes/amh_samples/ancientMergeSets__CAPTURE/C-per_sample_versions/I7213/v0025.0__2017_09_04/merged/by_chr/	SRC-0-hie1__S7213.E1.L1__half:SRC-1-hie2__S7213.E1.L1__half:SRC-2-hie3__S7213.E1.L1__half	2.040554	3.523344	1260568	1205355	720275	386628	..	F	n/a (no relatives detected)	0	0	n/a (female)	n/a (female)	266	HV+16311	[0.981,0.992]	0.083	0.014
BA	I7214	I7214	RDVS74/81	petrous	1	2018	OlaldeNature2018	doi:10.1038/nature25738	ENA:PRJEB23635	Pinhasi, Ron	Context: Archaeological	4200	144	2500-2000 BCE	..	Czech_BellBeaker	Radosevice	Czech Republic	50.410265	14.074597	0	Repulldown on 3.2M snpset	1240k	1	/n/data1/hms/genetics/reich/1000Genomes/amh_samples/ancientMergeSets__MT/C-per_sample_versions/I7214/MT.v0002.0__2018_03_08/merged/aln.sort.mapped.rmdupse_adna_v2.md.bam	/n/data1/hms/genetics/reich/1000Genomes/amh_samples/ancientMergeSets__MT/C-per_sample_versions/I7214/MT.v0002.0__2018_03_08/merged/aln.sort.mapped.rmdupse_adna_v2.md.Q10.d1.fa	/n/groups/reich/sample_db/A-pulldowns_by_project/amh_sample_set_merge_v0025.0__2017_09_04__perSample/A-snpset_1240k/infodir/out.All	/n/groups/reich/adam/repulldown/3.2M_v4_singleUDG/pulldowns/shard-367/execution/half_n-split_52.parameters.stdout	I7214	/n/data1/hms/genetics/reich/1000Genomes/amh_samples/ancientMergeSets__CAPTURE/C-per_sample_versions/I7214/v0025.0__2017_09_04/merged/by_chr/	SRC-0-hie1__S7214.E1.L1__half:SRC-1-hie2__S7214.E1.L1__half:SRC-2-hie3__S7214.E1.L1__half	2.180466	3.771999	1282156	1225807	732728	393324	..	F	Czech Republic, Radovesice Family C (2 members) (I7214-I7289 have a sibling relationship)	0	0	n/a (female)	n/a (female)	223	U8b1b1	[0.997,1.000]	0.098	0.013
BA	I7251	I7251	BRAN_8 (Grave 8, 31615)	petrous	1	2018	OlaldeNature2018	doi:10.1038/nature25738	ENA:PRJEB23635	Pinhasi, Ron	Context: Archaeological	4200	144	2500-2000 BCE	..	Czech_BellBeaker	Brandýsek	Czech Republic	50.19	14.158	0	Repulldown on 3.2M snpset	1240k	1	/n/data1/hms/genetics/reich/1000Genomes/amh_samples/ancientMergeSets__MT/C-per_sample_versions/I7251/MT.v0002.0__2018_03_08/merged/aln.sort.mapped.rmdupse_adna_v2.md.bam	/n/data1/hms/genetics/reich/1000Genomes/amh_samples/ancientMergeSets__MT/C-per_sample_versions/I7251/MT.v0002.0__2018_03_08/merged/aln.sort.mapped.rmdupse_adna_v2.md.Q10.d1.fa	/n/groups/reich/sample_db/A-pulldowns_by_project/amh_sample_set_merge_v0025.0__2017_09_04__perSample/A-snpset_1240k/infodir/out.All	/n/groups/reich/adam/repulldown/3.2M_v4_singleUDG/pulldowns/shard-357/execution/half_n-split_43.parameters.stdout	I7251	/n/data1/hms/genetics/reich/1000Genomes/amh_samples/ancientMergeSets__CAPTURE/C-per_sample_versions/I7251/v0025.0__2017_09_04/merged/by_chr/	SRC-0-hie1__S7251.E1.L1__half:SRC-1-hie2__S7251.E1.L1__half:SRC-2-hie3__S7251.E1.L1__half	1.999843	3.469236	1256170	1172421	722402	386164	..	M	n/a (no relatives detected)	0	0	R-L2	R1b1a1b1a1a2b1	338	U2e1h	[0.998,1.000]	0.073	0.428
BA	I7269	I7269	BRAN_12 (Grave 12, 31619)	petrous	1	2018	OlaldeNature2018	doi:10.1038/nature25738	ENA:PRJEB23635	Pinhasi, Ron	Context: Archaeological	4200	144	2500-2000 BCE	..	Czech_BellBeaker	Brandýsek	Czech Republic	50.19	14.158	0	Repulldown on 3.2M snpset	1240k	1	/n/data1/hms/genetics/reich/1000Genomes/amh_samples/ancientMergeSets__MT/C-per_sample_versions/I7269/MT.v0002.0__2018_03_08/merged/aln.sort.mapped.rmdupse_adna_v2.md.bam	/n/data1/hms/genetics/reich/1000Genomes/amh_samples/ancientMergeSets__MT/C-per_sample_versions/I7269/MT.v0002.0__2018_03_08/merged/aln.sort.mapped.rmdupse_adna_v2.md.Q10.d1.fa	/n/groups/reich/sample_db/A-pulldowns_by_project/amh_sample_set_merge_v0025.0__2017_09_04__perSample/A-snpset_1240k/infodir/out.All	/n/groups/reich/adam/repulldown/3.2M_v4_singleUDG/pulldowns/shard-358/execution/half_n-split_44.parameters.stdout	I7269	/n/data1/hms/genetics/reich/1000Genomes/amh_samples/ancientMergeSets__CAPTURE/C-per_sample_versions/I7269/v0025.0__2017_09_04/merged/by_chr/	SRC-0-hie1__S7269.E1.L1__half:SRC-1-hie2__S7269.E1.L1__half:SRC-2-hie3__S7269.E1.L1__half	0.993418	1.716308	1133878	1061890	672137	357239	..	M	n/a (no relatives detected)	0	0	R-L2	R1b1a1b1a1a2b1	169	T2e	[0.989,0.997]	0.079	0.43
BA	I7276	I7276	BRAN_34 (Grave 34, 31641)	petrous	1	2018	OlaldeNature2018	doi:10.1038/nature25738	ENA:PRJEB23635	Pinhasi, Ron	Context: Archaeological	4200	144	2500-2000 BCE	..	Czech_BellBeaker	Brandýsek	Czech Republic	50.19	14.158	0	Repulldown on 3.2M snpset	1240k	1	/n/data1/hms/genetics/reich/1000Genomes/amh_samples/ancientMergeSets__MT/C-per_sample_versions/I7276/MT.v0002.0__2018_03_08/merged/aln.sort.mapped.rmdupse_adna_v2.md.bam	/n/data1/hms/genetics/reich/1000Genomes/amh_samples/ancientMergeSets__MT/C-per_sample_versions/I7276/MT.v0002.0__2018_03_08/merged/aln.sort.mapped.rmdupse_adna_v2.md.Q10.d1.fa	/n/groups/reich/sample_db/A-pulldowns_by_project/amh_sample_set_merge_v0025.0__2017_09_04__perSample/A-snpset_1240k/infodir/out.All	/n/groups/reich/adam/repulldown/3.2M_v4_singleUDG/pulldowns/shard-362/execution/half_n-split_48.parameters.stdout	I7276	/n/data1/hms/genetics/reich/1000Genomes/amh_samples/ancientMergeSets__CAPTURE/C-per_sample_versions/I7276/v0025.0__2017_09_04/merged/by_chr/	SRC-0-hie1__S7276.E1.L1__half:SRC-1-hie2__S7276.E1.L1__half:SRC-2-hie3__S7276.E1.L1__half	1.897295	3.288427	1272132	1187826	730586	391024	..	M	n/a (no relatives detected)	14.7239	0	R-L2	R1b1a1b1a1a2b1	283	H5b	[0.996,1.000]	0.054	0.425
BA	I7278	I7278	BRAN_71 (Grave 71, 31677)	petrous	1	2018	OlaldeNature2018	doi:10.1038/nature25738	ENA:PRJEB23635	Pinhasi, Ron	Direct: IntCal20	4333	49	2462-2298 calBCE (3890±20 BP, PSUAMS-4349)	..	Czech_BellBeaker	Brandýsek	Czech Republic	50.19	14.158	0	Repulldown on 3.2M snpset	1240k	1	/n/data1/hms/genetics/reich/1000Genomes/amh_samples/ancientMergeSets__MT/C-per_sample_versions/I7278/MT.v0002.0__2018_03_08/merged/aln.sort.mapped.rmdupse_adna_v2.md.bam	/n/data1/hms/genetics/reich/1000Genomes/amh_samples/ancientMergeSets__MT/C-per_sample_versions/I7278/MT.v0002.0__2018_03_08/merged/aln.sort.mapped.rmdupse_adna_v2.md.Q10.d1.fa	/n/groups/reich/sample_db/A-pulldowns_by_project/amh_sample_set_merge_v0025.0__2017_09_04__perSample/A-snpset_1240k/infodir/out.All	/n/groups/reich/adam/repulldown/3.2M_v4_singleUDG/pulldowns/shard-397/execution/half_n-split_7.parameters.stdout	I7278	/n/data1/hms/genetics/reich/1000Genomes/amh_samples/ancientMergeSets__CAPTURE/C-per_sample_versions/I7278/v0025.0__2017_09_04/merged/by_chr/	SRC-0-hie1__S7278.E1.L1__half:SRC-1-hie2__S7278.E1.L1__half:SRC-2-hie3__S7278.E1.L1__half	2.064472	3.567538	1343614	1253848	760225	406267	..	M	Czech Republic, Brandysek Family A (2 members) (I7271-I7278 have a sibling relationship [brothers])	89.574317	71.99691	R-CTS3409	R1b1a1b1a1a2b1c2b1a2	173	U4a	[0.983,0.993]	0.08	0.422
BA	I7281	I7281	PRH5_2 (Grave 2)	petrous	1	2018	OlaldeNature2018	doi:10.1038/nature25738	ENA:PRJEB23635	Pinhasi, Ron	Direct: IntCal20	4194	43	2340-2146 calBCE (3810±20 BP, PSUAMS-4350)	..	Czech_BellBeaker	Prague 5 - Malá Ohrada	Czech Republic	50.044984	14.339296	0	Repulldown on 3.2M snpset	1240k	1	/n/data1/hms/genetics/reich/1000Genomes/amh_samples/ancientMergeSets__MT/C-per_sample_versions/I7281/MT.v0002.0__2018_03_08/merged/aln.sort.mapped.rmdupse_adna_v2.md.bam	/n/data1/hms/genetics/reich/1000Genomes/amh_samples/ancientMergeSets__MT/C-per_sample_versions/I7281/MT.v0002.0__2018_03_08/merged/aln.sort.mapped.rmdupse_adna_v2.md.Q10.d1.fa	/n/groups/reich/sample_db/A-pulldowns_by_project/amh_sample_set_merge_v0025.0__2017_09_04__perSample/A-snpset_1240k/infodir/out.All	/n/groups/reich/adam/repulldown/3.2M_v4_singleUDG/pulldowns/shard-373/execution/half_n-split_58.parameters.stdout	I7281	/n/data1/hms/genetics/reich/1000Genomes/amh_samples/ancientMergeSets__CAPTURE/C-per_sample_versions/I7281/v0025.0__2017_09_04/merged/by_chr/	SRC-0-hie1__S7281.E1.L1__half:SRC-1-hie2__S7281.E1.L1__half:SRC-2-hie3__S7281.E1.L1__half	2.015568	3.510991	1248204	1192400	725531	388254	..	F	n/a (no relatives detected)	23.720804	0	n/a (female)	n/a (female)	208	H5a1g	[0.987,0.996]	0.091	0.01
BA	I7282	I7282	RDVS_116/78	petrous	1	2018	OlaldeNature2018	doi:10.1038/nature25738	ENA:PRJEB23635	Pinhasi, Ron	Context: Archaeological	4200	144	2500-2000 BCE	..	Czech_BellBeaker	Radosevice	Czech Republic	50.410265	14.074597	0	Repulldown on 3.2M snpset	1240k	1	/n/data1/hms/genetics/reich/1000Genomes/amh_samples/ancientMergeSets__MT/C-per_sample_versions/I7282/MT.v0002.0__2018_03_08/merged/aln.sort.mapped.rmdupse_adna_v2.md.bam	/n/data1/hms/genetics/reich/1000Genomes/amh_samples/ancientMergeSets__MT/C-per_sample_versions/I7282/MT.v0002.0__2018_03_08/merged/aln.sort.mapped.rmdupse_adna_v2.md.Q10.d1.fa	/n/groups/reich/sample_db/A-pulldowns_by_project/amh_sample_set_merge_v0025.0__2017_09_04__perSample/A-snpset_1240k/infodir/out.All	/n/groups/reich/adam/repulldown/3.2M_v4_singleUDG/pulldowns/shard-368/execution/half_n-split_53.parameters.stdout	I7282	/n/data1/hms/genetics/reich/1000Genomes/amh_samples/ancientMergeSets__CAPTURE/C-per_sample_versions/I7282/v0025.0__2017_09_04/merged/by_chr/	SRC-0-hie1__S7282.E1.L1__half:SRC-1-hie2__S7282.E1.L1__half:SRC-2-hie3__S7282.E1.L1__half	1.823695	3.173133	1296578	1209091	750024	399704	..	M	Czech Republic, Radovesice Family B (2 members) (I7283-I7282 have a mother-son relationship)	0	0	R-L2	R1b1a1b1a1a2b1	224	K1a3a3	[0.997,1.000]	0.083	0.427
BA	I7286	I7286	RDVS_53/80-1	petrous	1	2018	OlaldeNature2018	doi:10.1038/nature25738	ENA:PRJEB23635	Pinhasi, Ron	Direct: IntCal20	4221	54	2403-2199 calBCE (3830±20 BP, PSUAMS-4352)	..	Czech_BellBeaker	Radosevice	Czech Republic	50.410265	14.074597	0	Repulldown on 3.2M snpset	1240k	1	/n/data1/hms/genetics/reich/1000Genomes/amh_samples/ancientMergeSets__MT/C-per_sample_versions/I7286/MT.v0002.0__2018_03_08/merged/aln.sort.mapped.rmdupse_adna_v2.md.bam	/n/data1/hms/genetics/reich/1000Genomes/amh_samples/ancientMergeSets__MT/C-per_sample_versions/I7286/MT.v0002.0__2018_03_08/merged/aln.sort.mapped.rmdupse_adna_v2.md.Q10.d1.fa	/n/groups/reich/sample_db/A-pulldowns_by_project/amh_sample_set_merge_v0025.0__2017_09_04__perSample/A-snpset_1240k/infodir/out.All	/n/groups/reich/adam/repulldown/3.2M_v4_singleUDG/pulldowns/shard-354/execution/half_n-split_40.parameters.stdout	I7286	/n/data1/hms/genetics/reich/1000Genomes/amh_samples/ancientMergeSets__CAPTURE/C-per_sample_versions/I7286/v0025.0__2017_09_04/merged/by_chr/	SRC-0-hie1__S7286.E1.L1__half:SRC-1-hie2__S7286.E1.L1__half:SRC-2-hie3__S7286.E1.L1__half	2.373072	4.109079	1357671	1266240	763556	409113	..	M	n/a (no relatives detected)	8.334399	0	R-L2	R1b1a1b1a1a2b1	220	I4a	[0.988,0.996]	0.081	0.424
BA	I7287	I7287	RDVS_59/80-I	petrous	1	2018	OlaldeNature2018	doi:10.1038/nature25738	ENA:PRJEB23635	Pinhasi, Ron	Context: Archaeological	4200	144	2500-2000 BCE	..	Czech_BellBeaker	Radosevice	Czech Republic	50.410265	14.074597	0	Repulldown on 3.2M snpset	1240k	1	/n/data1/hms/genetics/reich/1000Genomes/amh_samples/ancientMergeSets__MT/C-per_sample_versions/I7287/MT.v0002.0__2018_03_08/merged/aln.sort.mapped.rmdupse_adna_v2.md.bam	/n/data1/hms/genetics/reich/1000Genomes/amh_samples/ancientMergeSets__MT/C-per_sample_versions/I7287/MT.v0002.0__2018_03_08/merged/aln.sort.mapped.rmdupse_adna_v2.md.Q10.d1.fa	/n/groups/reich/sample_db/A-pulldowns_by_project/amh_sample_set_merge_v0025.0__2017_09_04__perSample/A-snpset_1240k/infodir/out.All	/n/groups/reich/adam/repulldown/3.2M_v4_singleUDG/pulldowns/shard-370/execution/half_n-split_55.parameters.stdout	I7287	/n/data1/hms/genetics/reich/1000Genomes/amh_samples/ancientMergeSets__CAPTURE/C-per_sample_versions/I7287/v0025.0__2017_09_04/merged/by_chr/	SRC-0-hie1__S7287.E1.L1__half:SRC-1-hie2__S7287.E1.L1__half:SRC-2-hie3__S7287.E1.L1__half	0.660812	1.143554	1004986	943177	610006	322648	..	M	n/a (no relatives detected)	0	0	R-L2	R1b1a1b1a1a2b1	95.3	K1a4a1	[0.994,1.000]	0.157	0.43
EN	I6677	I6677	BILI_4	petrous (CBD)	1	2019	NarasimhanPattersonScience2019	doi:10.1126/science.aat7487	ENA:PRJEB32466	Pinhasi, Ron; Veleminsky, Petr; Dobeš, Miroslav	Context: Archaeological	5550	115	3800-3400 BCE	..	Czech_C_Baalberge	Bilina	Czech Republic	50.548056	13.776111	0	Repulldown on 3.2M snpset	1240k	1	/n/data1/hms/genetics/reich/1000Genomes/amh_samples/ancientMergeSets__MT/C-per_sample_versions/I6677/MT.v0001.6__2017_05_05/merged/aln.sort.mapped.rmdupse_adna_v2.md.bam	/n/data1/hms/genetics/reich/1000Genomes/amh_samples/ancientMergeSets__MT/C-per_sample_versions/I6677/MT.v0001.6__2017_05_05/merged/aln.sort.mapped.rmdupse_adna_v2.md.Q10.d1.fa	/n/groups/reich/sample_db/A-pulldowns_by_project/amh_sample_set_merge_v0024.1__2017_07_24__perSample/A-snpset_1240k/infodir/out.All	/n/groups/reich/adam/repulldown/3.2M_v4_singleUDG/pulldowns/shard-262/execution/half_n-split_321.parameters.stdout	I6677	/n/data1/hms/genetics/reich/1000Genomes/amh_samples/ancientMergeSets__CAPTURE/C-per_sample_versions/I6677/v0024.1__2017_07_24/merged/by_chr/	SRC-0-cam1__S6677.E1.L1__half:SRC-1-cam2__S6677.E1.L1__half	1.97629	3.488173	1458936	1356653	833704	441431	..	M	n/a (no relatives detected)	5.897501	0	HIJK	HIJK	152	T2b	[0.986,0.993]	0.098	0.416
BA	I7207	I7207	RDVS_04/81	petrous	1	2019	NarasimhanPattersonScience2019	doi:10.1126/science.aat7487	ENA:PRJEB32466	Pinhasi, Ron; Veleminsky, Petr; Dobeš, Miroslav	Direct: IntCal20	4370	55	2561-2306 calBCE (3935±25 BP, PSUAMS-3887)	..	Czech_CordedWare	Radosevice	Czech Republic	50.410265	14.074597	0	Repulldown on 3.2M snpset	1240k	1	/n/data1/hms/genetics/reich/1000Genomes/amh_samples/ancientMergeSets__MT/C-per_sample_versions/I7207/MT.v0002.0__2018_03_08/merged/aln.sort.mapped.rmdupse_adna_v2.md.bam	/n/data1/hms/genetics/reich/1000Genomes/amh_samples/ancientMergeSets__MT/C-per_sample_versions/I7207/MT.v0002.0__2018_03_08/merged/aln.sort.mapped.rmdupse_adna_v2.md.Q10.d1.fa	/n/groups/reich/sample_db/A-pulldowns_by_project/amh_sample_set_merge_v0025.0__2017_09_04__perSample/A-snpset_1240k/infodir/out.All	/n/groups/reich/adam/repulldown/3.2M_v4_singleUDG/pulldowns/shard-350/execution/half_n-split_400.parameters.stdout	I7207	/n/data1/hms/genetics/reich/1000Genomes/amh_samples/ancientMergeSets__CAPTURE/C-per_sample_versions/I7207/v0025.0__2017_09_04/merged/by_chr/	SRC-0-ann1__S7207.E1.L1__half:SRC-1-ann2__S7207.E1.L1__half	1.048875	1.863154	1260011	1175619	754228	399287	..	M	n/a (no relatives detected)	5.439293	0	R-M417	R1a1a1	101	W3a1	[0.984,0.993]	0.119	0.42
BA	I7208	I7208	RDVS_40/78	petrous	1	2019	NarasimhanPattersonScience2019	doi:10.1126/science.aat7487	ENA:PRJEB32466	Pinhasi, Ron; Veleminsky, Petr; Dobeš, Miroslav	Direct: IntCal20	4324	55	2464-2290 calBCE (3885±25 BP, PSUAMS-3888)	..	Czech_CordedWare	Radosevice	Czech Republic	50.410265	14.074597	0	Repulldown on 3.2M snpset	1240k	1	/n/data1/hms/genetics/reich/1000Genomes/amh_samples/ancientMergeSets__MT/C-per_sample_versions/I7208/MT.v0002.0__2018_03_08/merged/aln.sort.mapped.rmdupse_adna_v2.md.bam	/n/data1/hms/genetics/reich/1000Genomes/amh_samples/ancientMergeSets__MT/C-per_sample_versions/I7208/MT.v0002.0__2018_03_08/merged/aln.sort.mapped.rmdupse_adna_v2.md.Q10.d1.fa	/n/groups/reich/sample_db/A-pulldowns_by_project/amh_sample_set_merge_v0025.0__2017_09_04__perSample/A-snpset_1240k/infodir/out.All	/n/groups/reich/adam/repulldown/3.2M_v4_singleUDG/pulldowns/shard-38/execution/half_n-split_11.parameters.stdout	I7208	/n/data1/hms/genetics/reich/1000Genomes/amh_samples/ancientMergeSets__CAPTURE/C-per_sample_versions/I7208/v0025.0__2017_09_04/merged/by_chr/	SRC-0-ann1__S7208.E1.L1__half:SRC-1-ann2__S7208.E1.L1__half	1.102678	1.96227	1298600	1211047	774787	409348	..	M	n/a (no relatives detected)	8.843195	0	R-CTS4385	R1a1a1a~	194	U5a1b	[0.996,1.000]	0.135	0.419
BA	I7280	I7280	BRAN_78 (Grave 78, 32163)	petrous	1	2018	OlaldeNature2018	doi:10.1038/nature25738	ENA:PRJEB23635	Pinhasi, Ron	Context: Archaeological	4200	144	2500-2000 BCE	..	Czech_CordedWare	Brandýsek	Czech Republic	50.19	14.158	0	Repulldown on 3.2M snpset	1240k	1	/n/data1/hms/genetics/reich/1000Genomes/amh_samples/ancientMergeSets__MT/C-per_sample_versions/I7280/MT.v0002.0__2018_03_08/merged/aln.sort.mapped.rmdupse_adna_v2.md.bam	/n/data1/hms/genetics/reich/1000Genomes/amh_samples/ancientMergeSets__MT/C-per_sample_versions/I7280/MT.v0002.0__2018_03_08/merged/aln.sort.mapped.rmdupse_adna_v2.md.Q10.d1.fa	/n/groups/reich/sample_db/A-pulldowns_by_project/amh_sample_set_merge_v0025.0__2017_09_04__perSample/A-snpset_1240k/infodir/out.All	/n/groups/reich/adam/repulldown/3.2M_v4_singleUDG/pulldowns/shard-365/execution/half_n-split_50.parameters.stdout	I7280	/n/data1/hms/genetics/reich/1000Genomes/amh_samples/ancientMergeSets__CAPTURE/C-per_sample_versions/I7280/v0025.0__2017_09_04/merged/by_chr/	SRC-0-hie1__S7280.E1.L1__half:SRC-1-hie2__S7280.E1.L1__half:SRC-2-hie3__S7280.E1.L1__half	1.939199	3.362758	1299636	1213125	745670	399070	..	M	n/a (no relatives detected)	9.996693	0	R-M417	R1a1a1	370	W5a	[0.993,0.999]	0.062	0.422
IA	I4884	I4884	feature 515	petrous	1	2018	OlaldeNature2018	doi:10.1038/nature25738	ENA:PRJEB23635	Ernee, Michal	Direct: IntCal20	3758	45	1882-1742 calBCE (3480±20 BP, PSUAMS-2842)	..	Czech_EBA	Prague 8, Kobylisy, Ke Stírce Street	Czech Republic	50.1217475	14.4569508	0	Repulldown on 3.2M snpset	1240k	1	/n/data1/hms/genetics/reich/1000Genomes/amh_samples/ancientMergeSets__MT/C-per_sample_versions/I4884/MT.v0001.6__2017_05_05/merged/aln.sort.mapped.rmdupse_adna_v2.md.bam	/n/data1/hms/genetics/reich/1000Genomes/amh_samples/ancientMergeSets__MT/C-per_sample_versions/I4884/MT.v0001.6__2017_05_05/merged/aln.sort.mapped.rmdupse_adna_v2.md.bam.Q10.d1.fa	/n/groups/reich/sample_db/A-pulldowns_by_project/amh_sample_set_merge_v0021.0__2017_04_23__perSample/A-snpset_1240k/infodir/out.All	/n/groups/reich/adam/repulldown/3.2M_v4_singleUDG/pulldowns/shard-227/execution/half_n-split_290.parameters.stdout	I4884	/n/data1/hms/genetics/reich/1000Genomes/amh_samples/ancientMergeSets__CAPTURE/C-per_sample_versions/I4884/v0021.0__2017_04_23/merged/by_chr/	SRC-0-hal__S4884.E1.L1__half:SRC-1-hal2__S4884.E1.L1__half:SRC-2-hal3__S4884.E1.L1__half	2.585774	4.512	1430075	1330580	816023	433228	..	M	n/a (no relatives detected)	14.152603	0	I-S6635	I2a2a	63.2	H4a1a1a	[0.981,0.995]	0.138	0.433
IA	I4892	I4892	feature 551	petrous	1	2018	OlaldeNature2018	doi:10.1038/nature25738	ENA:PRJEB23635	Ernee, Michal	Direct: IntCal20	3754	47	1881-1700 calBCE (3475±20 BP, PSUAMS-2849)	..	Czech_EBA	Prague 8, Kobylisy, Ke Stírce Street	Czech Republic	50.1217475	14.4569508	0	Repulldown on 3.2M snpset	1240k	1	/n/data1/hms/genetics/reich/1000Genomes/amh_samples/ancientMergeSets__MT/C-per_sample_versions/I4892/MT.v0001.6__2017_05_05/merged/aln.sort.mapped.rmdupse_adna_v2.md.bam	/n/data1/hms/genetics/reich/1000Genomes/amh_samples/ancientMergeSets__MT/C-per_sample_versions/I4892/MT.v0001.6__2017_05_05/merged/aln.sort.mapped.rmdupse_adna_v2.md.bam.Q10.d1.fa	/n/groups/reich/sample_db/A-pulldowns_by_project/amh_sample_set_merge_v0021.0__2017_04_23__perSample/A-snpset_1240k/infodir/out.All	/n/groups/reich/adam/repulldown/3.2M_v4_singleUDG/pulldowns/shard-229/execution/half_n-split_292.parameters.stdout	I4892	/n/data1/hms/genetics/reich/1000Genomes/amh_samples/ancientMergeSets__CAPTURE/C-per_sample_versions/I4892/v0021.0__2017_04_23/merged/by_chr/	SRC-0-hal__S4892.E1.L1__half:SRC-1-hal2__S4892.E1.L1__half:SRC-2-hal3__S4892.E1.L1__half	2.66898	4.673	1361929	1300544	788487	419791	..	F	n/a (no relatives detected)	5.442601	0	n/a (female)	n/a (female)	150	T1a1	[0.996,1.000]	0.11	0.012
BA	I7195	I7195	PRAJIN54	petrous	1	2018	OlaldeNature2018	doi:10.1038/nature25738	ENA:PRJEB23635	Pinhasi, Ron	Context: Archaeological	4250	289	2800-1800 BCE	..	Czech_EBA	Prague 5, Jinonice, Zahradnictví	Czech Republic	50.0504153	14.3667267	0	Repulldown on 3.2M snpset	1240k	1	/n/data1/hms/genetics/reich/1000Genomes/amh_samples/ancientMergeSets__MT/C-per_sample_versions/I7195/MT.v0002.0__2018_03_08/merged/aln.sort.mapped.rmdupse_adna_v2.md.bam	/n/data1/hms/genetics/reich/1000Genomes/amh_samples/ancientMergeSets__MT/C-per_sample_versions/I7195/MT.v0002.0__2018_03_08/merged/aln.sort.mapped.rmdupse_adna_v2.md.Q10.d1.fa	/n/groups/reich/sample_db/A-pulldowns_by_project/amh_sample_set_merge_v0025.0__2017_09_04__perSample/A-snpset_1240k/infodir/out.All	/n/groups/reich/adam/repulldown/3.2M_v4_singleUDG/pulldowns/shard-215/execution/half_n-split_27.parameters.stdout	I7195	/n/data1/hms/genetics/reich/1000Genomes/amh_samples/ancientMergeSets__CAPTURE/C-per_sample_versions/I7195/v0025.0__2017_09_04/merged/by_chr/	SRC-0-hie1__S7195.E1.L1__half:SRC-1-hie2__S7195.E1.L1__half:SRC-2-hie3__S7195.E1.L1__half	1.263065	2.209571	1118623	1068073	667790	356806	..	F	n/a (no relatives detected)	4.536999	0	n/a (female)	n/a (female)	298	H3v+16093	[0.990,0.998]	0.096	0.015
BA	I7196	I7196	PRAJIN59	petrous	1	2018	OlaldeNature2018	doi:10.1038/nature25738	ENA:PRJEB23635	Pinhasi, Ron	Context: Archaeological	4250	289	2800-1800 BCE	..	Czech_EBA	Prague 5, Jinonice, Zahradnictví	Czech Republic	50.0504153	14.3667267	0	Repulldown on 3.2M snpset	1240k	1	/n/data1/hms/genetics/reich/1000Genomes/amh_samples/ancientMergeSets__MT/C-per_sample_versions/I7196/MT.v0002.0__2018_03_08/merged/aln.sort.mapped.rmdupse_adna_v2.md.bam	/n/data1/hms/genetics/reich/1000Genomes/amh_samples/ancientMergeSets__MT/C-per_sample_versions/I7196/MT.v0002.0__2018_03_08/merged/aln.sort.mapped.rmdupse_adna_v2.md.Q10.d1.fa	/n/groups/reich/sample_db/A-pulldowns_by_project/amh_sample_set_merge_v0025.0__2017_09_04__perSample/A-snpset_1240k/infodir/out.All	/n/groups/reich/adam/repulldown/3.2M_v4_singleUDG/pulldowns/shard-226/execution/half_n-split_28.parameters.stdout	I7196	/n/data1/hms/genetics/reich/1000Genomes/amh_samples/ancientMergeSets__CAPTURE/C-per_sample_versions/I7196/v0025.0__2017_09_04/merged/by_chr/	SRC-0-hie1__S7196.E1.L1__half:SRC-1-hie2__S7196.E1.L1__half:SRC-2-hie3__S7196.E1.L1__half	1.341928	2.323764	1187028	1110205	688366	367037	..	M	n/a (no relatives detected)	0	0	R-S1911	R1b1a1b1a1a1c1a1	289	K1a+195	[0.995,1.000]	0.115	0.429
BA	I7198	I7198	PRAJIN82	petrous	1	2018	OlaldeNature2018	doi:10.1038/nature25738	ENA:PRJEB23635	Pinhasi, Ron	Direct: IntCal20	4026	48	2193-1977 calBCE (3685±25 BP, PSUAMS-3885)	..	Czech_EBA	Prague 5, Jinonice, Zahradnictví	Czech Republic	50.0504153	14.3667267	0	Repulldown on 3.2M snpset	1240k	1	/n/data1/hms/genetics/reich/1000Genomes/amh_samples/ancientMergeSets__MT/C-per_sample_versions/I7198/MT.v0002.0__2018_03_08/merged/aln.sort.mapped.rmdupse_adna_v2.md.bam	/n/data1/hms/genetics/reich/1000Genomes/amh_samples/ancientMergeSets__MT/C-per_sample_versions/I7198/MT.v0002.0__2018_03_08/merged/aln.sort.mapped.rmdupse_adna_v2.md.Q10.d1.fa	/n/groups/reich/sample_db/A-pulldowns_by_project/amh_sample_set_merge_v0025.0__2017_09_04__perSample/A-snpset_1240k/infodir/out.All	/n/groups/reich/adam/repulldown/3.2M_v4_singleUDG/pulldowns/shard-32/execution/half_n-split_114.parameters.stdout	I7198	/n/data1/hms/genetics/reich/1000Genomes/amh_samples/ancientMergeSets__CAPTURE/C-per_sample_versions/I7198/v0025.0__2017_09_04/merged/by_chr/	SRC-0-hie1__S7198.E1.L1__half:SRC-1-hie2__S7198.E1.L1__half:SRC-2-hie3__S7198.E1.L1__half	2.168582	3.78456	1287095	1229670	747949	400435	..	F	Czech Republic, Prague 5, Jinonice Family A (4 members) (I14193-I7198-I11158 have a father-mother-son relationship; I15825 has a 2d or 3d relationship to I14193-I11158 in the nuclear family [father-son])	0	0	n/a (female)	n/a (female)	280	U5b2c	[0.991,0.998]	0.094	0.013
BA	I7199	I7199	PRAJIN84 (1) (Grave 84 (1))	petrous	1	2018	OlaldeNature2018	doi:10.1038/nature25738	ENA:PRJEB23635	Pinhasi, Ron	Direct: IntCal20	4039	47	2197-1983 calBCE (3700±25 BP, PSUAMS-3886)	..	Czech_EBA	Prague 5, Jinonice, Zahradnictví	Czech Republic	50.0504153	14.3667267	0	Repulldown on 3.2M snpset	1240k	1	/n/data1/hms/genetics/reich/1000Genomes/amh_samples/ancientMergeSets__MT/C-per_sample_versions/I7199/MT.v0002.0__2018_03_08/merged/aln.sort.mapped.rmdupse_adna_v2.md.bam	/n/data1/hms/genetics/reich/1000Genomes/amh_samples/ancientMergeSets__MT/C-per_sample_versions/I7199/MT.v0002.0__2018_03_08/merged/aln.sort.mapped.rmdupse_adna_v2.md.Q10.d1.fa	/n/groups/reich/sample_db/A-pulldowns_by_project/amh_sample_set_merge_v0025.0__2017_09_04__perSample/A-snpset_1240k/infodir/out.All	/n/groups/reich/adam/repulldown/3.2M_v4_singleUDG/pulldowns/shard-29/execution/half_n-split_111.parameters.stdout	I7199	/n/data1/hms/genetics/reich/1000Genomes/amh_samples/ancientMergeSets__CAPTURE/C-per_sample_versions/I7199/v0025.0__2017_09_04/merged/by_chr/	SRC-0-hie1__S7199.E1.L1__half:SRC-1-hie2__S7199.E1.L1__half:SRC-2-hie3__S7199.E1.L1__half	2.228082	3.865949	1327814	1238884	753675	403290	..	M	n/a (no relatives detected)	4.3062	0	I-S6635	I2a2a	292	J1c3a	[0.991,0.999]	0.093	0.423
BA	I7200	I7200	PRAJIN84 (2) (Grave 84 (2))	petrous	1	2018	OlaldeNature2018	doi:10.1038/nature25738	ENA:PRJEB23635	Pinhasi, Ron	Context: Archaeological	4250	289	2800-1800 BCE	..	Czech_EBA	Prague 5, Jinonice, Zahradnictví	Czech Republic	50.0504153	14.3667267	0	Repulldown on 3.2M snpset	1240k	1	/n/data1/hms/genetics/reich/1000Genomes/amh_samples/ancientMergeSets__MT/C-per_sample_versions/I7200/MT.v0002.0__2018_03_08/merged/aln.sort.mapped.rmdupse_adna_v2.md.bam	/n/data1/hms/genetics/reich/1000Genomes/amh_samples/ancientMergeSets__MT/C-per_sample_versions/I7200/MT.v0002.0__2018_03_08/merged/aln.sort.mapped.rmdupse_adna_v2.md.Q10.d1.fa	/n/groups/reich/sample_db/A-pulldowns_by_project/amh_sample_set_merge_v0025.0__2017_09_04__perSample/A-snpset_1240k/infodir/out.All	/n/groups/reich/adam/repulldown/3.2M_v4_singleUDG/pulldowns/shard-237/execution/half_n-split_29.parameters.stdout	I7200	/n/data1/hms/genetics/reich/1000Genomes/amh_samples/ancientMergeSets__CAPTURE/C-per_sample_versions/I7200/v0025.0__2017_09_04/merged/by_chr/	SRC-0-hie1__S7200.E1.L1__half:SRC-1-hie2__S7200.E1.L1__half:SRC-2-hie3__S7200.E1.L1__half	1.995801	3.502977	1219504	1165156	716638	383912	..	F	n/a (no relatives detected)	4.468501	0	n/a (female)	n/a (female)	272	R1b1	[0.989,0.997]	0.12	0.009
BA	I7202	I7202	PRAJIN94 (Grave 94)	petrous	1	2018	OlaldeNature2018	doi:10.1038/nature25738	ENA:PRJEB23635	Pinhasi, Ron	Context: Archaeological	4250	289	2800-1800 BCE	..	Czech_EBA	Prague 5, Jinonice, Zahradnictví	Czech Republic	50.0504153	14.3667267	0	Repulldown on 3.2M snpset	1240k	1	/n/data1/hms/genetics/reich/1000Genomes/amh_samples/ancientMergeSets__MT/C-per_sample_versions/I7202/MT.v0002.0__2018_03_08/merged/aln.sort.mapped.rmdupse_adna_v2.md.bam	/n/data1/hms/genetics/reich/1000Genomes/amh_samples/ancientMergeSets__MT/C-per_sample_versions/I7202/MT.v0002.0__2018_03_08/merged/aln.sort.mapped.rmdupse_adna_v2.md.Q10.d1.fa	/n/groups/reich/sample_db/A-pulldowns_by_project/amh_sample_set_merge_v0025.0__2017_09_04__perSample/A-snpset_1240k/infodir/out.All	/n/groups/reich/adam/repulldown/3.2M_v4_singleUDG/pulldowns/shard-260/execution/half_n-split_31.parameters.stdout	I7202	/n/data1/hms/genetics/reich/1000Genomes/amh_samples/ancientMergeSets__CAPTURE/C-per_sample_versions/I7202/v0025.0__2017_09_04/merged/by_chr/	SRC-0-hie1__S7202.E1.L1__half:SRC-1-hie2__S7202.E1.L1__half:SRC-2-hie3__S7202.E1.L1__half	0.496716	0.861185	854782	804464	524346	276857	..	M	Czech Republic, Prague 5, Jinonice Family C (2 members) (I7202-I15824 have a 2d or 3d relationship)	4.0022	0	R-S42	R1b1a1b1a1a2b1c1b2a	110	U5a1a2b	[0.986,0.998]	0.136	0.439
BA	I7203	I7203	PRAJIN97 (Grave 97)	petrous	1	2018	OlaldeNature2018	doi:10.1038/nature25738	ENA:PRJEB23635	Pinhasi, Ron	Context: Archaeological	4250	289	2800-1800 BCE	..	Czech_EBA	Prague 5, Jinonice, Zahradnictví	Czech Republic	50.0504153	14.3667267	0	Repulldown on 3.2M snpset	1240k	1	/n/data1/hms/genetics/reich/1000Genomes/amh_samples/ancientMergeSets__MT/C-per_sample_versions/I7203/MT.v0002.0__2018_03_08/merged/aln.sort.mapped.rmdupse_adna_v2.md.bam	/n/data1/hms/genetics/reich/1000Genomes/amh_samples/ancientMergeSets__MT/C-per_sample_versions/I7203/MT.v0002.0__2018_03_08/merged/aln.sort.mapped.rmdupse_adna_v2.md.Q10.d1.fa	/n/groups/reich/sample_db/A-pulldowns_by_project/amh_sample_set_merge_v0025.0__2017_09_04__perSample/A-snpset_1240k/infodir/out.All	/n/groups/reich/adam/repulldown/3.2M_v4_singleUDG/pulldowns/shard-271/execution/half_n-split_32.parameters.stdout	I7203	/n/data1/hms/genetics/reich/1000Genomes/amh_samples/ancientMergeSets__CAPTURE/C-per_sample_versions/I7203/v0025.0__2017_09_04/merged/by_chr/	SRC-0-hie1__S7203.E1.L1__half	0.038621	0.06709	112800	107146	72350	37401	..	M	n/a (no relatives detected)	n/a (too few SNPs)	n/a (too few SNPs)	R-M417	R1a1a1	12.9	H1	[0.975,1.000]	0.112	0.455
BA	I5037	I5037	RISE579, F0579, gr. 27 (gr. 224)	tooth	1	2018	OlaldeNature2018	doi:10.1038/nature25738	ENA:PRJEB23635	Allentoft, Morten	Context: Archaeological	4100	87	2300-2000 BCE	..	Czech_EBA_Protounetice	Moravská Nová Ves	Czech Republic	48.801944	17.023333	0	Repulldown on 3.2M snpset	1240k	1	/n/data1/hms/genetics/reich/1000Genomes/amh_samples/ancientMergeSets__MT/C-per_sample_versions/I5037/MT.v0001.6__2017_05_05/merged/aln.sort.mapped.rmdupse_adna_v2.md.bam	/n/data1/hms/genetics/reich/1000Genomes/amh_samples/ancientMergeSets__MT/C-per_sample_versions/I5037/MT.v0001.6__2017_05_05/merged/aln.sort.mapped.rmdupse_adna_v2.md.bam.Q10.d1.fa	/n/groups/reich/sample_db/A-pulldowns_by_project/amh_sample_set_merge_v0018.3__2017_02_29__perSample/infodir/out.All	/n/groups/reich/adam/repulldown/3.2M_v4_singleUDG/pulldowns/shard-410/execution/half_n-split_91.parameters.stdout	I5037	/n/data1/hms/genetics/reich/1000Genomes/amh_samples/ancientMergeSets__CAPTURE/C-per_sample_versions/I5037/v0018.3__2017_02_29/merged/by_chr/	SRC-0-tau1__S5037.E1.L1__half	0.009371	0.016	28928	27532	18724	9809	..	M	n/a (no relatives detected)	n/a (too few SNPs)	n/a (too few SNPs)	R-M417	R1a1a1	49.3	K1a+150	[0.993,0.999]	0.13	0.459
BA	I5042	I5042	RISE584, F0591, gr. 8	tooth	1	2018	OlaldeNature2018	doi:10.1038/nature25738	ENA:PRJEB23635	Allentoft, Morten	Context: Archaeological	4100	87	2300-2000 BCE	..	Czech_EBA_Protounetice	Moravská Nová Ves	Czech Republic	48.801944	17.023333	0	Repulldown on 3.2M snpset	1240k	1	/n/data1/hms/genetics/reich/1000Genomes/amh_samples/ancientMergeSets__MT/C-per_sample_versions/I5042/MT.v0001.6__2017_05_05/merged/aln.sort.mapped.rmdupse_adna_v2.md.bam	/n/data1/hms/genetics/reich/1000Genomes/amh_samples/ancientMergeSets__MT/C-per_sample_versions/I5042/MT.v0001.6__2017_05_05/merged/aln.sort.mapped.rmdupse_adna_v2.md.bam.Q10.d1.fa	/n/groups/reich/sample_db/A-pulldowns_by_project/amh_sample_set_merge_v0018.3__2017_02_29__perSample/infodir/out.All	/n/groups/reich/adam/repulldown/3.2M_v4_singleUDG/pulldowns/shard-411/execution/half_n-split_92.parameters.stdout	I5042	/n/data1/hms/genetics/reich/1000Genomes/amh_samples/ancientMergeSets__CAPTURE/C-per_sample_versions/I5042/v0018.3__2017_02_29/merged/by_chr/	SRC-0-tau1__S5042.E1.L1__half	0.035498	0.062	105262	99881	67408	34969	..	M	n/a (no relatives detected)	n/a (too few SNPs)	n/a (too few SNPs)	R-M417	R1a1a1	165	I4a	[0.987,0.996]	0.131	0.469
IA	BNL002	BNL002	Brand_s nad Labem_63-2	..	1	2021	PapacScienceAdvances2021	doi:10.1126/sciadv.abi6941	ENA:PRJEB45006	Papac, Luka	Context: Archaeological - Site/Context (dates, same grave)	3995	55	2140-1950 BCE	..	Czech_EBA_Unetice	Bohemia, Brandýs nad Labem	Czech Republic	50.174207	14.646467	0	Repulldown on 3.2M snpset	1240k	1	..	..	/n/groups/reich/sample_db/A-pulldowns_by_project/bohemia2020_samples_from_jena/B-round2/Aa-snpset_1240k_v3/capture_trim2/v1_2021_01_23/pulldown.oe	/n/groups/reich/adam/repulldown/3.2M_v4_singleUDG/pulldowns/shard-70/execution/half_n-split_149.parameters.stdout	BNL002	/n/data1/hms/genetics/reich/1000Genomes/amh_samples/bohemia2020_samples_from_jena/B-round2/B-fix/samples/BNL002/hg19/aln.fixChr.rmdupse_adna_v2.md_no1kgvar.bam	BNL002	0.691747	1.166456	1082967	1014342	634734	342121	..	M	Bohemia, Brand_s nad Labem Family A (6 members) (father-son: BNL006-BNL007 | siblings: BNL001-BNL003 | 2d: BNL002-BNL007 | 2/3d: BNL005-BNL002, BNL005-BNL006, BNL005-BNL007, BNL002-BNL001, BNL002-BNL003, BNL002-BNL006, BNL006-BNL003, BNL007-BNL001, BNL007-BNL003)	9.528494	0	I-S6635	I2a2a	..	U5a1c1	..	..	..
IA	BNL003	BNL003	Brand_s nad Labem_63-3	..	1	2021	PapacScienceAdvances2021	doi:10.1126/sciadv.abi6941	ENA:PRJEB45006	Papac, Luka	Direct: IntCal20	3995	55	2136-1951 calBCE (3661±24 BP, MAMS-30776)	..	Czech_EBA_Unetice	Bohemia, Brandýs nad Labem	Czech Republic	50.174207	14.646467	0	Repulldown on 3.2M snpset	1240k	1	..	..	/n/groups/reich/sample_db/A-pulldowns_by_project/bohemia2020_samples_from_jena/B-round2/Aa-snpset_1240k_v3/capture_trim2/v1_2021_01_23/pulldown.oe	/n/groups/reich/adam/repulldown/3.2M_v4_singleUDG/pulldowns/shard-72/execution/half_n-split_150.parameters.stdout	BNL003	/n/data1/hms/genetics/reich/1000Genomes/amh_samples/bohemia2020_samples_from_jena/B-round2/B-fix/samples/BNL003/hg19/aln.fixChr.rmdupse_adna_v2.md_no1kgvar.bam	BNL003	0.9167	1.56547	1181695	1104785	691798	372006	..	M	Bohemia, Brand_s nad Labem Family A (6 members) (father-son: BNL006-BNL007 | siblings: BNL001-BNL003 | 2d: BNL002-BNL007 | 2/3d: BNL005-BNL002, BNL005-BNL006, BNL005-BNL007, BNL002-BNL001, BNL002-BNL003, BNL002-BNL006, BNL006-BNL003, BNL007-BNL001, BNL007-BNL003)	4.797292	0	I-S6635	I2a2a	..	U5b2a2a	..	..	..
IA	BNL004	BNL004	Brand_s nad Labem_63-4	..	1	2021	PapacScienceAdvances2021	doi:10.1126/sciadv.abi6941	ENA:PRJEB45006	Papac, Luka	Context: Archaeological - Site/Context (dates, same grave)	3995	55	2140-1950 BCE	..	Czech_EBA_Unetice	Bohemia, Brandýs nad Labem	Czech Republic	50.174207	14.646467	0	Repulldown on 3.2M snpset	1240k	1	..	..	/n/groups/reich/sample_db/A-pulldowns_by_project/bohemia2020_samples_from_jena/B-round2/Aa-snpset_1240k_v3/capture_trim2/v1_2021_01_23/pulldown.oe	/n/groups/reich/adam/repulldown/3.2M_v4_singleUDG/pulldowns/shard-73/execution/half_n-split_151.parameters.stdout	BNL004	/n/data1/hms/genetics/reich/1000Genomes/amh_samples/bohemia2020_samples_from_jena/B-round2/B-fix/samples/BNL004/hg19/aln.fixChr.rmdupse_adna_v2.md_no1kgvar.bam	BNL004	0.972573	1.611219	1255931	1172718	711382	384836	..	M	n/a (No relatives detected)	4.3064	0	R-Z645	R1a1a1	..	T2b	..	..	..
IA	BNL008	BNL008	Brand_s nad Labem_690-1	..	1	2021	PapacScienceAdvances2021	doi:10.1126/sciadv.abi6941	ENA:PRJEB45006	Papac, Luka	Direct: IntCal20	3926	45	2112-1892 calBCE (3615±26 BP, MAMS-30778)	..	Czech_EBA_Unetice	Bohemia, Brandýs nad Labem	Czech Republic	50.174207	14.646467	0	Repulldown on 3.2M snpset	1240k	1	..	..	/n/groups/reich/sample_db/A-pulldowns_by_project/bohemia2020_samples_from_jena/B-round2/Aa-snpset_1240k_v3/capture_trim2/v1_2021_01_23/pulldown.oe	/n/groups/reich/adam/repulldown/3.2M_v4_singleUDG/pulldowns/shard-116/execution/half_n-split_190.parameters.stdout	BNL008	/n/data1/hms/genetics/reich/1000Genomes/amh_samples/bohemia2020_samples_from_jena/B-round2/B-fix/samples/BNL008/hg19/aln.fixChr.rmdupse_adna_v2.md_no1kgvar.bam	BNL008	0.95219	1.649261	1202277	1147587	717897	385842	..	F	Bohemia, Brand_s nad Labem Family B (3 members) (2/3d: BNL009-BNL008, BNL008-BNL010)	0	0	n/a (female)	n/a (female)	..	J1c	..	..	..
IA	BNL009	BNL009	Brand_s nad Labem_690-2	..	1	2021	PapacScienceAdvances2021	doi:10.1126/sciadv.abi6941	ENA:PRJEB45006	Papac, Luka	Direct: IntCal20	3975	55	2135-1941 calBCE (3649±24 BP, MAMS-30779)	..	Czech_EBA_Unetice	Bohemia, Brandýs nad Labem	Czech Republic	50.174207	14.646467	0	Repulldown on 3.2M snpset	1240k	1	..	..	/n/groups/reich/sample_db/A-pulldowns_by_project/bohemia2020_samples_from_jena/B-round2/Aa-snpset_1240k_v3/capture_trim2/v1_2021_01_23/pulldown.oe	/n/groups/reich/adam/repulldown/3.2M_v4_singleUDG/pulldowns/shard-83/execution/half_n-split_160.parameters.stdout	BNL009	/n/data1/hms/genetics/reich/1000Genomes/amh_samples/bohemia2020_samples_from_jena/B-round2/B-fix/samples/BNL009/hg19/aln.fixChr.rmdupse_adna_v2.md_no1kgvar.bam	BNL009	0.126822	0.2202	333732	315594	211877	110893	..	M	Bohemia, Brand_s nad Labem Family B (3 members) (2/3d: BNL009-BNL008, BNL008-BNL010)	n/a (too few SNPs)	n/a (too few SNPs)	R-Y61958	R1b1a1b1a1a2b1	..	U5a1b	..	..	..
IA	BNL010	BNL010	Brand_s nad Labem_798	..	1	2021	PapacScienceAdvances2021	doi:10.1126/sciadv.abi6941	ENA:PRJEB45006	Papac, Luka	Direct: IntCal20	3772	43	1898-1744 calBCE (3505±25 BP, MAMS-30780)	..	Czech_EBA_Unetice	Bohemia, Brandýs nad Labem	Czech Republic	50.174207	14.646467	0	Repulldown on 3.2M snpset	1240k	1	..	..	/n/groups/reich/sample_db/A-pulldowns_by_project/bohemia2020_samples_from_jena/B-round2/Aa-snpset_1240k_v3/capture_trim2/v1_2021_01_23/pulldown.oe	/n/groups/reich/adam/repulldown/3.2M_v4_singleUDG/pulldowns/shard-211/execution/half_n-split_276.parameters.stdout	BNL010	/n/data1/hms/genetics/reich/1000Genomes/amh_samples/bohemia2020_samples_from_jena/B-round2/B-fix/samples/BNL010/hg19/aln.fixChr.rmdupse_adna_v2.md_no1kgvar.bam	BNL010	0.139032	0.234945	366817	350324	227172	122699	..	F	Bohemia, Brand_s nad Labem Family B (3 members) (2/3d: BNL009-BNL008, BNL008-BNL010)	n/a (too few SNPs)	n/a (too few SNPs)	n/a (female)	n/a (female)	..	K1b1a1	..	..	..
IA	CHL001	CHL001	Chleby_2040-1	..	1	2021	PapacScienceAdvances2021	doi:10.1126/sciadv.abi6941	ENA:PRJEB45006	Papac, Luka	Context: Relative - Kinship with CHL006	3905	38	2020-1890 BCE	..	Czech_EBA_Unetice	Bohemia, Chleby	Czech Republic	50.215039	15.119066	0	Repulldown on 3.2M snpset	1240k	1	..	..	/n/groups/reich/sample_db/A-pulldowns_by_project/bohemia2020_samples_from_jena/B-round2/Aa-snpset_1240k_v3/capture_trim2/v1_2021_01_23/pulldown.oe	/n/groups/reich/adam/repulldown/3.2M_v4_singleUDG/pulldowns/shard-125/execution/half_n-split_199.parameters.stdout	CHL001	/n/data1/hms/genetics/reich/1000Genomes/amh_samples/bohemia2020_samples_from_jena/B-round2/B-fix/samples/CHL001/hg19/aln.fixChr.rmdupse_adna_v2.md_no1kgvar.bam	CHL001	0.838511	1.415906	1205413	1150764	702042	376276	..	F	Bohemia, Chleby Family A (4 members) (2d: CHL006-CHL001, CHL006-CHL008, CHL003-CHL008 | 2/3d: CHL006-CHL003)	7.904696	0	n/a (female)	n/a (female)	..	U2e2a1	..	..	..
IA	CHL003	CHL003	Chleby_2038	..	1	2021	PapacScienceAdvances2021	doi:10.1126/sciadv.abi6941	ENA:PRJEB45006	Papac, Luka	Direct: IntCal20	3937	50	2121-1895 calBCE (3623±28 BP, MAMS-40617)	..	Czech_EBA_Unetice	Bohemia, Chleby	Czech Republic	50.215039	15.119066	0	Repulldown on 3.2M snpset	1240k	1	..	..	/n/groups/reich/sample_db/A-pulldowns_by_project/bohemia2020_samples_from_jena/B-round2/Aa-snpset_1240k_v3/capture_trim2/v1_2021_01_23/pulldown.oe	/n/groups/reich/adam/repulldown/3.2M_v4_singleUDG/pulldowns/shard-108/execution/half_n-split_183.parameters.stdout	CHL003	/n/data1/hms/genetics/reich/1000Genomes/amh_samples/bohemia2020_samples_from_jena/B-round2/B-fix/samples/CHL003/hg19/aln.fixChr.rmdupse_adna_v2.md_no1kgvar.bam	CHL003	0.563597	0.930155	1008915	945354	584924	314305	..	M	Bohemia, Chleby Family A (4 members) (2d: CHL006-CHL001, CHL006-CHL008, CHL003-CHL008 | 2/3d: CHL006-CHL003)	0	0	R-Z645	R1a1a1	..	U5a1g2	..	..	..
IA	CHL006	CHL006	Chleby_2078	..	1	2021	PapacScienceAdvances2021	doi:10.1126/sciadv.abi6941	ENA:PRJEB45006	Papac, Luka	Direct: IntCal20	3897	46	2030-1882 calBCE (3591±28 BP, MAMS-40618)	..	Czech_EBA_Unetice	Bohemia, Chleby	Czech Republic	50.215039	15.119066	0	Repulldown on 3.2M snpset	1240k	1	..	..	/n/groups/reich/sample_db/A-pulldowns_by_project/bohemia2020_samples_from_jena/B-round2/Aa-snpset_1240k_v3/capture_trim2/v1_2021_01_23/pulldown.oe	/n/groups/reich/adam/repulldown/3.2M_v4_singleUDG/pulldowns/shard-130/execution/half_n-split_202.parameters.stdout	CHL006	/n/data1/hms/genetics/reich/1000Genomes/amh_samples/bohemia2020_samples_from_jena/B-round2/B-fix/samples/CHL006/hg19/aln.fixChr.rmdupse_adna_v2.md_no1kgvar.bam	CHL006	0.291147	0.51537	633177	604042	404269	215112	..	F	Bohemia, Chleby Family A (4 members) (2d: CHL006-CHL001, CHL006-CHL008, CHL003-CHL008 | 2/3d: CHL006-CHL003)	5.426299	0	n/a (female)	n/a (female)	..	U5a1b	..	..	..
IA	CHL008	CHL008	Chleby_2035	..	1	2021	PapacScienceAdvances2021	doi:10.1126/sciadv.abi6941	ENA:PRJEB45006	Papac, Luka	Context - Kinship (CHL003)	3960	64	2120-1900 BCE	..	Czech_EBA_Unetice	Bohemia, Chleby	Czech Republic	50.215039	15.119066	0	Repulldown on 3.2M snpset	1240k	1	..	..	/n/groups/reich/sample_db/A-pulldowns_by_project/bohemia2020_samples_from_jena/B-round2/Aa-snpset_1240k_v3/capture_trim2/v1_2021_01_23/pulldown.oe	/n/groups/reich/adam/repulldown/3.2M_v4_singleUDG/pulldowns/shard-87/execution/half_n-split_164.parameters.stdout	CHL008	/n/data1/hms/genetics/reich/1000Genomes/amh_samples/bohemia2020_samples_from_jena/B-round2/B-fix/samples/CHL008/hg19/aln.fixChr.rmdupse_adna_v2.md_no1kgvar.bam	CHL008	0.26143	0.454664	583739	550813	365542	196181	..	M	Bohemia, Chleby Family A (4 members) (2d: CHL006-CHL001, CHL006-CHL008, CHL003-CHL008 | 2/3d: CHL006-CHL003)	n/a (too few SNPs)	n/a (too few SNPs)	R-Z645	R1a1a1	..	K1b2a	..	..	..
IA	I13468	I13468	771 (40, 38783/e)	petrous	1	2021	PattersonNature2021	doi:10.1038/s41586-021-04287-4	ENA:PRJEB47891	Pinhasi, Ron	Context: Date(s) from same site (I13469, I13467)	3950	87	2150-1850 BCE	..	Czech_EBA_Unetice	Central Bohemia, Prague 5, Prague-Stodůlky (Malá Ohrada site)	Czech Republic	50.044984	14.339296	0	Repulldown on 3.2M snpset	1240k	1	..	..	/n/groups/reich/matt/pipeline/pulldown/v34/Sargon/Sargon.half.normal.parameters.stdout	/n/groups/reich/adam/repulldown/3.2M_v4_singleUDG/pulldowns/shard-88/execution/half_n-split_165.parameters.stdout	S13468.Y1.E1.L1	/n/groups/reich/matt/pipeline/released_libraries/S13468.Y1.E1.L1/S13468.Y1.E1.L1.1240k_plus.hg19.v1.bam	Sargon_1240k_plus_half_S13468.Y1.E1.L1_20180831_HF5FKBGX7_1:Sargon_1240k_plus_half_S13468.Y1.E1.L1_20180831_HF5FKBGX7_2:Sargon_1240k_plus_half_S13468.Y1.E1.L1_20180831_HF5FKBGX7_3:Sargon_1240k_plus_half_S13468.Y1.E1.L1_20180831_HF5FKBGX7_4:Sargon_1240k_plus_half_S13468.Y1.E1.L1_20180911_HF552BGX7_1:Sargon_1240k_plus_half_S13468.Y1.E1.L1_20180911_HF552BGX7_2:Sargon_1240k_plus_half_S13468.Y1.E1.L1_…	2.151885	3.754801	1423037	1323958	795209	431722	51.8	M	n/a (no relatives detected)	0	0	I-S6635	I2a2a	379.8	U5a1b1	[0.989,1.000]	0.128	0.405
IA	I13469	I13469	772 (18, 38763)	petrous	1	2021	PattersonNature2021	doi:10.1038/s41586-021-04287-4	ENA:PRJEB47891	Pinhasi, Ron	Direct: IntCal20	3945	48	2127-1900 calBCE (3630±25 BP, PSUAMS-10015)	..	Czech_EBA_Unetice	Central Bohemia, Prague 5, Prague-Stodůlky (Malá Ohrada site)	Czech Republic	50.044984	14.339296	0	Repulldown on 3.2M snpset	1240k	1	..	..	/n/groups/reich/matt/pipeline/pulldown/v34/Sargon/Sargon.half.normal.parameters.stdout	/n/groups/reich/adam/repulldown/3.2M_v4_singleUDG/pulldowns/shard-103/execution/half_n-split_179.parameters.stdout	S13469.Y1.E1.L1	/n/groups/reich/matt/pipeline/released_libraries/S13469.Y1.E1.L1/S13469.Y1.E1.L1.1240k_plus.hg19.v1.bam	Sargon_1240k_plus_half_S13469.Y1.E1.L1_20180831_HF5FKBGX7_1:Sargon_1240k_plus_half_S13469.Y1.E1.L1_20180831_HF5FKBGX7_2:Sargon_1240k_plus_half_S13469.Y1.E1.L1_20180831_HF5FKBGX7_3:Sargon_1240k_plus_half_S13469.Y1.E1.L1_20180831_HF5FKBGX7_4:Sargon_1240k_plus_half_S13469.Y1.E1.L1_20180911_HF552BGX7_1:Sargon_1240k_plus_half_S13469.Y1.E1.L1_20180911_HF552BGX7_2:Sargon_1240k_plus_half_S13469.Y1.E1.L1_…	2.236564	3.908176	1399971	1302035	784967	426136	53.9	M	n/a (no relatives detected)	0	0	I-S6635	I2a2a	344.8	J1c15	[0.994,1.000]	0.117	0.417
IA	I13470	I13470	773 (23, 38768)	petrous	1	2021	PattersonNature2021	doi:10.1038/s41586-021-04287-4	ENA:PRJEB47891	Pinhasi, Ron	Direct: IntCal20	3943	42	2122-1926 calBCE (3630±20 BP, PSUAMS-10091)	..	Czech_EBA_Unetice	Central Bohemia, Prague 5, Prague-Stodůlky (Malá Ohrada site)	Czech Republic	50.044984	14.339296	0	Repulldown on 3.2M snpset	1240k	1	..	..	/n/groups/reich/matt/pipeline/pulldown/v34/Sargon/Sargon.half.normal.parameters.stdout	/n/groups/reich/adam/repulldown/3.2M_v4_singleUDG/pulldowns/shard-106/execution/half_n-split_181.parameters.stdout	S13470.Y1.E1.L1	/n/groups/reich/matt/pipeline/released_libraries/S13470.Y1.E1.L1/S13470.Y1.E1.L1.1240k_plus.hg19.v1.bam	Sargon_1240k_plus_half_S13470.Y1.E1.L1_20180831_HF5FKBGX7_1:Sargon_1240k_plus_half_S13470.Y1.E1.L1_20180831_HF5FKBGX7_2:Sargon_1240k_plus_half_S13470.Y1.E1.L1_20180831_HF5FKBGX7_3:Sargon_1240k_plus_half_S13470.Y1.E1.L1_20180831_HF5FKBGX7_4:Sargon_1240k_plus_half_S13470.Y1.E1.L1_20180911_HF552BGX7_1:Sargon_1240k_plus_half_S13470.Y1.E1.L1_20180911_HF552BGX7_2:Sargon_1240k_plus_half_S13470.Y1.E1.L1_…	2.255629	3.96197	1405589	1341853	812504	437677	55.6	F	Czech Republic, Prague 5 - Mala Ohrada Family B (3 members) (I13470-I15646 have a mother-son relationship; I15646-I15643 have a 2d or 3d relationship)	4.472303	0	n/a (female)	n/a (female)	382.9	H	[0.989,1.000]	0.097	0.008
IA	I13471	I13471	774 (19, 38764)	petrous	1	2021	PattersonNature2021	doi:10.1038/s41586-021-04287-4	ENA:PRJEB47891	Pinhasi, Ron	Context: Date(s) from same site (I13469, I13467)	3950	87	2150-1850 BCE	..	Czech_EBA_Unetice	Central Bohemia, Prague 5, Prague-Stodůlky (Malá Ohrada site)	Czech Republic	50.044984	14.339296	0	Repulldown on 3.2M snpset	1240k	1	..	..	/n/groups/reich/matt/pipeline/pulldown/v34/Sargon/Sargon.half.normal.parameters.stdout	/n/groups/reich/adam/repulldown/3.2M_v4_singleUDG/pulldowns/shard-89/execution/half_n-split_166.parameters.stdout	S13471.Y1.E1.L1	/n/groups/reich/matt/pipeline/released_libraries/S13471.Y1.E1.L1/S13471.Y1.E1.L1.1240k_plus.hg19.v1.bam	Sargon_1240k_plus_half_S13471.Y1.E1.L1_20180831_HF5FKBGX7_1:Sargon_1240k_plus_half_S13471.Y1.E1.L1_20180831_HF5FKBGX7_2:Sargon_1240k_plus_half_S13471.Y1.E1.L1_20180831_HF5FKBGX7_3:Sargon_1240k_plus_half_S13471.Y1.E1.L1_20180831_HF5FKBGX7_4:Sargon_1240k_plus_half_S13471.Y1.E1.L1_20180911_HF552BGX7_1:Sargon_1240k_plus_half_S13471.Y1.E1.L1_20180911_HF552BGX7_2:Sargon_1240k_plus_half_S13471.Y1.E1.L1_…	2.295729	3.978208	1454211	1351464	808952	436840	55.4	M	n/a (no relatives detected)	14.587885	0	I-S6635	I2a2a	556.9	V	[0.991,1.000]	0.102	0.413
IA	I14185	I14185	1176 (2, 16051, sacek 33, prirust c. P7p-4/95)	petrous	1	2021	PattersonNature2021	doi:10.1038/s41586-021-04287-4	ENA:PRJEB47891	Pinhasi, Ron	Context: Archaeological	3850	173	2200-1600 BCE	..	Czech_EBA_Unetice	Central Bohemia, Prague 5, Prague-Jinonice (Holmanʼs Garden Centre)	Czech Republic	50.054385	14.363387	0	Repulldown on 3.2M snpset	1240k	1	..	..	/n/groups/reich/matt/pipeline/pulldown/v36/Alsuran/Alsuran.half.normal.parameters.stdout	/n/groups/reich/adam/repulldown/3.2M_v4_singleUDG/pulldowns/shard-150/execution/half_n-split_220.parameters.stdout	S14185.Y1.E1.L1	/n/groups/reich/matt/pipeline/released_libraries/S14185.Y1.E1.L1/S14185.Y1.E1.L1.1240k_plus.hg19.v1.bam	Alsuran_1240k_plus_half_S14185.Y1.E1.L1_20181128_HN3JVBGX7_1:Alsuran_1240k_plus_half_S14185.Y1.E1.L1_20181128_HN3JVBGX7_2:Alsuran_1240k_plus_half_S14185.Y1.E1.L1_20181128_HN3JVBGX7_3:Alsuran_1240k_plus_half_S14185.Y1.E1.L1_20181128_HN3JVBGX7_4:Alsuran_1240k_plus_half_S14185.Y1.E1.L1_20181203_HFFNTBGX9_1:Alsuran_1240k_plus_half_S14185.Y1.E1.L1_20181203_HFFNTBGX9_2:Alsuran_1240k_plus_half_S14185.Y1…	1.334355	2.301806	1273463	1186984	725791	391811	52.2	M	Czech Republic, Prague 5, Jinonice Family B (2 members) (I11160-I14185 have a siblings relationship [brothers])	0	0	R-Y153322	R1b1a1b1a1a2a	629.3	K1c1	[0.981,0.995]	0.135	0.403
IA	I14186	I14186	1177 (31, 16058, sc. 389, prirust c. P7p-4/94)	petrous	1	2021	PattersonNature2021	doi:10.1038/s41586-021-04287-4	ENA:PRJEB47891	Pinhasi, Ron	Context: Archaeological	3850	173	2200-1600 BCE	..	Czech_EBA_Unetice	Central Bohemia, Prague 5, Prague-Jinonice (Holmanʼs Garden Centre)	Czech Republic	50.054385	14.363387	0	Repulldown on 3.2M snpset	1240k	1	..	..	/n/groups/reich/matt/pipeline/pulldown/v36/Alsuran/Alsuran.half.normal.parameters.stdout	/n/groups/reich/adam/repulldown/3.2M_v4_singleUDG/pulldowns/shard-151/execution/half_n-split_221.parameters.stdout	S14186.Y1.E1.L1	/n/groups/reich/matt/pipeline/released_libraries/S14186.Y1.E1.L1/S14186.Y1.E1.L1.1240k_plus.hg19.v1.bam	Alsuran_1240k_plus_half_S14186.Y1.E1.L1_20181128_HN3JVBGX7_1:Alsuran_1240k_plus_half_S14186.Y1.E1.L1_20181128_HN3JVBGX7_2:Alsuran_1240k_plus_half_S14186.Y1.E1.L1_20181128_HN3JVBGX7_3:Alsuran_1240k_plus_half_S14186.Y1.E1.L1_20181128_HN3JVBGX7_4:Alsuran_1240k_plus_half_S14186.Y1.E1.L1_20181203_HFFNTBGX9_1:Alsuran_1240k_plus_half_S14186.Y1.E1.L1_20181203_HFFNTBGX9_2:Alsuran_1240k_plus_half_S14186.Y1…	0.59694	1.017066	955033	911603	569697	307205	47.1	F	n/a (no relatives detected)	7.517901	0	n/a (female)	n/a (female)	387.7	W3a1a	[0.988,0.998]	0.107	0.016
IA	I14189	I14189	1180 (52, 16060, s. 478, prirust c. P7p-4/95)	petrous	1	2021	PattersonNature2021	doi:10.1038/s41586-021-04287-4	ENA:PRJEB47891	Pinhasi, Ron	Context: Archaeological	3850	173	2200-1600 BCE	..	Czech_EBA_Unetice	Central Bohemia, Prague 5, Prague-Jinonice (Holmanʼs Garden Centre)	Czech Republic	50.054385	14.363387	0	Repulldown on 3.2M snpset	1240k	1	..	..	/n/groups/reich/matt/pipeline/pulldown/v36/Alsuran/Alsuran.half.normal.parameters.stdout	/n/groups/reich/adam/repulldown/3.2M_v4_singleUDG/pulldowns/shard-153/execution/half_n-split_223.parameters.stdout	S14189.Y1.E1.L1	/n/groups/reich/matt/pipeline/released_libraries/S14189.Y1.E1.L1/S14189.Y1.E1.L1.1240k_plus.hg19.v1.bam	Alsuran_1240k_plus_half_S14189.Y1.E1.L1_20181128_HN3JVBGX7_1:Alsuran_1240k_plus_half_S14189.Y1.E1.L1_20181128_HN3JVBGX7_2:Alsuran_1240k_plus_half_S14189.Y1.E1.L1_20181128_HN3JVBGX7_3:Alsuran_1240k_plus_half_S14189.Y1.E1.L1_20181128_HN3JVBGX7_4:Alsuran_1240k_plus_half_S14189.Y1.E1.L1_20181203_HFFNTBGX9_1:Alsuran_1240k_plus_half_S14189.Y1.E1.L1_20181203_HFFNTBGX9_2:Alsuran_1240k_plus_half_S14189.Y1…	1.533511	2.67576	1285489	1197371	736310	395880	51.9	M	n/a (no relatives detected)	14.2914	0	R-L2	R1b1a1b1a1a2b1	587	K1a4	[0.986,0.997]	0.111	0.409
IA	I14192	I14192	1183 (69 A, 16067, s. 628/9; prirust c. P7p-4/95)	petrous	1	2021	PattersonNature2021	doi:10.1038/s41586-021-04287-4	ENA:PRJEB47891	Pinhasi, Ron	Context: Archaeological	3850	173	2200-1600 BCE	..	Czech_EBA_Unetice	Central Bohemia, Prague 5, Prague-Jinonice (Holmanʼs Garden Centre)	Czech Republic	50.054385	14.363387	0	Repulldown on 3.2M snpset	1240k	1	..	..	/n/groups/reich/matt/pipeline/pulldown/v36/Alsuran/Alsuran.half.normal.parameters.stdout	/n/groups/reich/adam/repulldown/3.2M_v4_singleUDG/pulldowns/shard-155/execution/half_n-split_225.parameters.stdout	S14192.Y1.E1.L1	/n/groups/reich/matt/pipeline/released_libraries/S14192.Y1.E1.L1/S14192.Y1.E1.L1.1240k_plus.hg19.v1.bam	Alsuran_1240k_plus_half_S14192.Y1.E1.L1_20181128_HN3JVBGX7_1:Alsuran_1240k_plus_half_S14192.Y1.E1.L1_20181128_HN3JVBGX7_2:Alsuran_1240k_plus_half_S14192.Y1.E1.L1_20181128_HN3JVBGX7_3:Alsuran_1240k_plus_half_S14192.Y1.E1.L1_20181128_HN3JVBGX7_4:Alsuran_1240k_plus_half_S14192.Y1.E1.L1_20181203_HFFNTBGX9_1:Alsuran_1240k_plus_half_S14192.Y1.E1.L1_20181203_HFFNTBGX9_2:Alsuran_1240k_plus_half_S14192.Y1…	0.775955	1.32244	1095384	1024967	642378	347306	48.8	M	n/a (no relatives detected)	0	0	R-L20	R1b1a1b1a1a2b1a1	352.7	H1j2a	[0.987,0.999]	0.107	0.408
IA	I14193	I14193	1184 (83, 16076, s. 725)	petrous	1	2021	PattersonNature2021	doi:10.1038/s41586-021-04287-4	ENA:PRJEB47891	Pinhasi, Ron	Context: Archaeological	3850	173	2200-1600 BCE	..	Czech_EBA_Unetice	Central Bohemia, Prague 5, Prague-Jinonice (Holmanʼs Garden Centre)	Czech Republic	50.054385	14.363387	0	Repulldown on 3.2M snpset	1240k	1	..	..	/n/groups/reich/matt/pipeline/pulldown/v36/Alsuran/Alsuran.half.normal.parameters.stdout	/n/groups/reich/adam/repulldown/3.2M_v4_singleUDG/pulldowns/shard-156/execution/half_n-split_226.parameters.stdout	S14193.Y1.E1.L1	/n/groups/reich/matt/pipeline/released_libraries/S14193.Y1.E1.L1/S14193.Y1.E1.L1.1240k_plus.hg19.v1.bam	Alsuran_1240k_plus_half_S14193.Y1.E1.L1_20181128_HN3JVBGX7_1:Alsuran_1240k_plus_half_S14193.Y1.E1.L1_20181128_HN3JVBGX7_2:Alsuran_1240k_plus_half_S14193.Y1.E1.L1_20181128_HN3JVBGX7_3:Alsuran_1240k_plus_half_S14193.Y1.E1.L1_20181128_HN3JVBGX7_4:Alsuran_1240k_plus_half_S14193.Y1.E1.L1_20181203_HFFNTBGX9_1:Alsuran_1240k_plus_half_S14193.Y1.E1.L1_20181203_HFFNTBGX9_2:Alsuran_1240k_plus_half_S14193.Y1…	2.024806	3.555481	1362172	1267185	770757	416402	51.5	M	Czech Republic, Prague 5, Jinonice Family A (4 members) (I14193-I7198-I11158 have a father-mother-son relationship; I15825 has a 2d or 3d relationship to I14193-I11158 in the nuclear family [father-son])	21.398706	0	R-Z280	R1a1a1	508.9	T2e	[0.989,0.999]	0.099	0.411
IA	I14585	I14585	1185 (28 B, 16054, sacek 378, prirust c. P7p-4/95 (possible confusion with 1186))	petrous	1	2021	PattersonNature2021	doi:10.1038/s41586-021-04287-4	ENA:PRJEB47891	Pinhasi, Ron	Context: Archaeological	3850	173	2200-1600 BCE	..	Czech_EBA_Unetice	Central Bohemia, Prague 5, Prague-Jinonice (Holmanʼs Garden Centre)	Czech Republic	50.054385	14.363387	0	Repulldown on 3.2M snpset	1240k	1	..	..	/n/groups/reich/matt/pipeline/pulldown/v38/Organian/Organian.half.normal.parameters.stdout	/n/groups/reich/adam/repulldown/3.2M_v4_singleUDG/pulldowns/shard-157/execution/half_n-split_227.parameters.stdout	S14585.Y1.E1.L1	/n/groups/reich/matt/pipeline/released_libraries/S14585.Y1.E1.L1/S14585.Y1.E1.L1.1240k_plus.hg19.v1.bam	Organian_1240k_plus_half_S14585.Y1.E1.L1_20181219_HFWFGBGX9_1:Organian_1240k_plus_half_S14585.Y1.E1.L1_20181219_HFWFGBGX9_2:Organian_1240k_plus_half_S14585.Y1.E1.L1_20181219_HFWFGBGX9_3:Organian_1240k_plus_half_S14585.Y1.E1.L1_20181219_HFWFGBGX9_4:Organian_1240k_plus_half_S14585.Y1.E1.L1_20190110_HGLJ3BGX9_1:Organian_1240k_plus_half_S14585.Y1.E1.L1_20190110_HGLJ3BGX9_2:Organian_1240k_plus_half_S1…	1.958563	3.361343	1252030	1196843	721797	391802	51.8	F	Czech Republic, Prague 5, Jinonice Family E (2 members) (I14188-I14585 have a sibling relationship)	10.471809	0	n/a (female)	n/a (female)	933.1	K1a1b2a	[0.995,1.000]	0.124	0.011
IA	I7958	I7958	PRH5_21 (Mala Ohrada grave 21)	petrous	1	2021	PattersonNature2021	doi:10.1038/s41586-021-04287-4	ENA:PRJEB47891	Pinhasi, Ron	Context: Date(s) from same site (I13469, I13467)	3950	87	2150-1850 BCE	..	Czech_EBA_Unetice	Central Bohemia, Prague 5, Prague-Stodůlky (Malá Ohrada site)	Czech Republic	50.044984	14.339296	0	Repulldown on 3.2M snpset	1240k	1	/n/data1/hms/genetics/reich/1000Genomes/amh_samples/ancientMergeSets__MT/C-per_sample_versions/I7958/MT.v0002.0__2018_03_08/merged/aln.sort.mapped.rmdupse_adna_v2.md.bam	/n/data1/hms/genetics/reich/1000Genomes/amh_samples/ancientMergeSets__MT/C-per_sample_versions/I7958/MT.v0002.0__2018_03_08/merged/aln.sort.mapped.rmdupse_adna_v2.md.Q10.d1.fa	/n/groups/reich/sample_db/A-pulldowns_by_project/amh_v30_perSample/all/per_project_pulldowns/amh_sample_set_merge_v0030.2__2018_05_02__perSample/A-snpset_1240k/capture/chunk/chunk_x610/pulldown.oe	/n/groups/reich/adam/repulldown/3.2M_v4_singleUDG/pulldowns/shard-97/execution/half_n-split_173.parameters.stdout	I7958	/n/data1/hms/genetics/reich/1000Genomes/amh_samples/ancientMergeSets__CAPTURE/C-per_sample_versions/I7958/v0030.2__2018_05_02/merged/by_chr/	SRC-0-cait2__S7958.E1.L1__half:SRC-1-cait1__S7958.E1.L1__half	2.985888	5.222346	1458850	1393047	838502	448992	..	F	Czech Republic, Prague 5 - Mala Ohrada Family C (2 members) (I7958-I16110 have a sibling relationship)	9.508493	0	n/a (female)	n/a (female)	218	I4a	[0.991,0.999]	0.076	0.01
IA	I7959	I7959	PRH5_27 (Mala Ohrada grave 27)	petrous	1	2021	PattersonNature2021	doi:10.1038/s41586-021-04287-4	ENA:PRJEB47891	Pinhasi, Ron	Context: Date(s) from same site (I13469, I13467)	3950	87	2150-1850 BCE	..	Czech_EBA_Unetice	Central Bohemia, Prague 5, Prague-Stodůlky (Malá Ohrada site)	Czech Republic	50.044984	14.339296	0	Repulldown on 3.2M snpset	1240k	1	/n/data1/hms/genetics/reich/1000Genomes/amh_samples/ancientMergeSets__MT/C-per_sample_versions/I7959/MT.v0002.0__2018_03_08/merged/aln.sort.mapped.rmdupse_adna_v2.md.bam	/n/data1/hms/genetics/reich/1000Genomes/amh_samples/ancientMergeSets__MT/C-per_sample_versions/I7959/MT.v0002.0__2018_03_08/merged/aln.sort.mapped.rmdupse_adna_v2.md.Q10.d1.fa	/n/groups/reich/sample_db/A-pulldowns_by_project/amh_v30_perSample/all/per_project_pulldowns/amh_sample_set_merge_v0030.2__2018_05_02__perSample/A-snpset_1240k/capture/chunk/chunk_x611/pulldown.oe	/n/groups/reich/adam/repulldown/3.2M_v4_singleUDG/pulldowns/shard-98/execution/half_n-split_174.parameters.stdout	I7959	/n/data1/hms/genetics/reich/1000Genomes/amh_samples/ancientMergeSets__CAPTURE/C-per_sample_versions/I7959/v0030.2__2018_05_02/merged/by_chr/	SRC-0-cait2__S7959.E1.L1__half:SRC-1-cait1__S7959.E1.L1__half	2.523195	4.398144	1452737	1351798	826549	440693	..	M	n/a (no relatives detected)	4.3154	0	I-L38	I2a1b2a	157	K2b2	[0.994,1.000]	0.083	0.419
IA	I7960	I7960	PRH5_31 (Mala Ohrada grave 31)	petrous	1	2021	PattersonNature2021	doi:10.1038/s41586-021-04287-4	ENA:PRJEB47891	Pinhasi, Ron	Context: Date(s) from same site (I13469, I13467)	3950	87	2150-1850 BCE	..	Czech_EBA_Unetice	Central Bohemia, Prague 5, Prague-Stodůlky (Malá Ohrada site)	Czech Republic	50.044984	14.339296	0	Repulldown on 3.2M snpset	1240k	1	/n/data1/hms/genetics/reich/1000Genomes/amh_samples/ancientMergeSets__MT/C-per_sample_versions/I7960/MT.v0002.0__2018_03_08/merged/aln.sort.mapped.rmdupse_adna_v2.md.bam	/n/data1/hms/genetics/reich/1000Genomes/amh_samples/ancientMergeSets__MT/C-per_sample_versions/I7960/MT.v0002.0__2018_03_08/merged/aln.sort.mapped.rmdupse_adna_v2.md.Q10.d1.fa	/n/groups/reich/sample_db/A-pulldowns_by_project/amh_v30_perSample/all/per_project_pulldowns/amh_sample_set_merge_v0030.2__2018_05_02__perSample/A-snpset_1240k/capture/chunk/chunk_x612/pulldown.oe	/n/groups/reich/adam/repulldown/3.2M_v4_singleUDG/pulldowns/shard-99/execution/half_n-split_175.parameters.stdout	I7960	/n/data1/hms/genetics/reich/1000Genomes/amh_samples/ancientMergeSets__CAPTURE/C-per_sample_versions/I7960/v0030.2__2018_05_02/merged/by_chr/	SRC-0-cait2__S7960.E1.L1__half:SRC-1-cait1__S7960.E1.L1__half	2.033912	3.556929	1440209	1340891	828550	440608	..	M	Czech Republic, Prague 5 - Mala Ohrada Family A (2 members) (I7960-I15642 have a 2d or 3d relationship)	0	0	I-S6635	I2a2a	99	U2e2a1a2	[0.986,0.995]	0.112	0.418
IA	I7962	I7962	PRH5_35 (Mala Ohrada grave 35)	petrous	1	2021	PattersonNature2021	doi:10.1038/s41586-021-04287-4	ENA:PRJEB47891	Pinhasi, Ron	Context: Date(s) from same site (I13469, I13467)	3950	87	2150-1850 BCE	..	Czech_EBA_Unetice	Central Bohemia, Prague 5, Prague-Stodůlky (Malá Ohrada site)	Czech Republic	50.044984	14.339296	0	Repulldown on 3.2M snpset	1240k	1	/n/data1/hms/genetics/reich/1000Genomes/amh_samples/ancientMergeSets__MT/C-per_sample_versions/I7962/MT.v0002.0__2018_03_08/merged/aln.sort.mapped.rmdupse_adna_v2.md.bam	/n/data1/hms/genetics/reich/1000Genomes/amh_samples/ancientMergeSets__MT/C-per_sample_versions/I7962/MT.v0002.0__2018_03_08/merged/aln.sort.mapped.rmdupse_adna_v2.md.Q10.d1.fa	/n/groups/reich/sample_db/A-pulldowns_by_project/amh_v30_perSample/all/per_project_pulldowns/amh_sample_set_merge_v0030.2__2018_05_02__perSample/A-snpset_1240k/capture/chunk/chunk_x613/pulldown.oe	/n/groups/reich/adam/repulldown/3.2M_v4_singleUDG/pulldowns/shard-100/execution/half_n-split_176.parameters.stdout	I7962	/n/data1/hms/genetics/reich/1000Genomes/amh_samples/ancientMergeSets__CAPTURE/C-per_sample_versions/I7962/v0030.2__2018_05_02/merged/by_chr/	SRC-0-nkr1__S7962.E1.L1__half:SRC-1-nkr2__S7962.E1.L1__half:SRC-2-nkr3__S7962.E1.L1__half	2.014163	3.516442	1522061	1412582	861823	456396	..	M	n/a (no relatives detected)	12.653699	0	I-S6635	I2a2a	155	T2e	[0.996,1.000]	0.082	0.417
IA	I7963	I7963	PRH5_37 (Mala Ohrada grave 37)	petrous	1	2021	PattersonNature2021	doi:10.1038/s41586-021-04287-4	ENA:PRJEB47891	Pinhasi, Ron	Context: Date(s) from same site (I13469, I13467)	3950	87	2150-1850 BCE	..	Czech_EBA_Unetice	Central Bohemia, Prague 5, Prague-Stodůlky (Malá Ohrada site)	Czech Republic	50.044984	14.339296	0	Repulldown on 3.2M snpset	1240k	1	/n/data1/hms/genetics/reich/1000Genomes/amh_samples/ancientMergeSets__MT/C-per_sample_versions/I7963/MT.v0002.0__2018_03_08/merged/aln.sort.mapped.rmdupse_adna_v2.md.bam	/n/data1/hms/genetics/reich/1000Genomes/amh_samples/ancientMergeSets__MT/C-per_sample_versions/I7963/MT.v0002.0__2018_03_08/merged/aln.sort.mapped.rmdupse_adna_v2.md.Q10.d1.fa	/n/groups/reich/sample_db/A-pulldowns_by_project/amh_v30_perSample/all/per_project_pulldowns/amh_sample_set_merge_v0030.2__2018_05_02__perSample/A-snpset_1240k/capture/chunk/chunk_x614/pulldown.oe	/n/groups/reich/adam/repulldown/3.2M_v4_singleUDG/pulldowns/shard-101/execution/half_n-split_177.parameters.stdout	I7963	/n/data1/hms/genetics/reich/1000Genomes/amh_samples/ancientMergeSets__CAPTURE/C-per_sample_versions/I7963/v0030.2__2018_05_02/merged/by_chr/	SRC-0-nkr1__S7963.E1.L1__half:SRC-1-nkr2__S7963.E1.L1__half:SRC-2-nkr3__S7963.E1.L1__half	2.263767	3.980523	1491936	1384727	844720	451701	..	M	n/a (no relatives detected)	4.475498	0	I-S6635	I2a2a	177	U2e2	[0.997,1.000]	0.081	0.419
IA	KNE003	KNE003	Kněževes_2229	..	1	2021	PapacScienceAdvances2021	doi:10.1126/sciadv.abi6941	ENA:PRJEB45006	Papac, Luka	Direct: IntCal20	3971	51	2131-1946 calBCE (3648±19 BP, MAMS-30772)	..	Czech_EBA_Unetice	Bohemia, Kněževes	Czech Republic	50.119278	14.267059	0	Repulldown on 3.2M snpset	1240k	1	..	..	/n/groups/reich/sample_db/A-pulldowns_by_project/bohemia2020_samples_from_jena/B-round2/Aa-snpset_1240k_v3/capture_trim2/v1_2021_01_23/pulldown.oe	/n/groups/reich/adam/repulldown/3.2M_v4_singleUDG/pulldowns/shard-85/execution/half_n-split_162.parameters.stdout	KNE003	/n/data1/hms/genetics/reich/1000Genomes/amh_samples/bohemia2020_samples_from_jena/B-round2/B-fix/samples/KNE003/hg19/aln.fixChr.rmdupse_adna_v2.md_no1kgvar.bam	KNE003	1.138782	1.900021	1328232	1269381	760157	409696	..	F	Bohemia, Kn__eves Family A (4 members) (daughter-mother: KNE001-KNE004 | mother-daughter: KNE004-KNE005 | 2d: KNE003-KNE001, KNE003-KNE004, KNE003-KNE005)	8.322704	0	n/a (female)	n/a (female)	..	J1c	..	..	..
IA	KNE007	KNE007	Kněževes_2767	..	1	2021	PapacScienceAdvances2021	doi:10.1126/sciadv.abi6941	ENA:PRJEB45006	Papac, Luka	Direct: IntCal20	3977	53	2133-1947 calBCE (3651±20 BP, MAMS-30774)	..	Czech_EBA_Unetice	Bohemia, Kněževes	Czech Republic	50.119278	14.267059	0	Repulldown on 3.2M snpset	1240k	1	..	..	/n/groups/reich/sample_db/A-pulldowns_by_project/bohemia2020_samples_from_jena/B-round2/Aa-snpset_1240k_v3/capture_trim2/v1_2021_01_23/pulldown.oe	/n/groups/reich/adam/repulldown/3.2M_v4_singleUDG/pulldowns/shard-81/execution/half_n-split_159.parameters.stdout	KNE007	/n/data1/hms/genetics/reich/1000Genomes/amh_samples/bohemia2020_samples_from_jena/B-round2/B-fix/samples/KNE007/hg19/aln.fixChr.rmdupse_adna_v2.md_no1kgvar.bam	KNE007	0.406539	0.681784	821528	784292	494052	265937	..	F	n/a (No relatives detected)	13.944094	0	n/a (female)	n/a (female)	..	T1a1	..	..	..
IA	KO1006	KO1006	Kolín I_3037-I	..	1	2021	PapacScienceAdvances2021	doi:10.1126/sciadv.abi6941	ENA:PRJEB45006	Papac, Luka	Direct: IntCal20	3868	46	2020-1780 calBCE (3570±25 BP, UGAMS-9623)	..	Czech_EBA_Unetice	Bohemia, Kolín I	Czech Republic	50.033343	15.168084	0	Repulldown on 3.2M snpset	1240k	1	..	..	/n/groups/reich/sample_db/A-pulldowns_by_project/bohemia2020_samples_from_jena/B-round2/Aa-snpset_1240k_v3/capture_trim2/v1_2021_01_23/pulldown.oe	/n/groups/reich/adam/repulldown/3.2M_v4_singleUDG/pulldowns/shard-141/execution/half_n-split_212.parameters.stdout	KO1006	/n/data1/hms/genetics/reich/1000Genomes/amh_samples/bohemia2020_samples_from_jena/B-round2/B-fix/samples/KO1006/hg19/aln.fixChr.rmdupse_adna_v2.md_no1kgvar.bam	KO1006	0.903756	1.526074	1218976	1163622	714236	383326	..	F	n/a (No relatives detected)	8.945608	0	n/a (female)	n/a (female)	..	H17	..	..	..
IA	KO1007	KO1007	Kolín I_3037-II	..	1	2021	PapacScienceAdvances2021	doi:10.1126/sciadv.abi6941	ENA:PRJEB45006	Papac, Luka	Direct: IntCal20	3737	56	1881-1691 calBCE (3460±25 BP, MAMS-30785)	..	Czech_EBA_Unetice	Bohemia, Kolín I	Czech Republic	50.033343	15.168084	0	Repulldown on 3.2M snpset	1240k	1	..	..	/n/groups/reich/sample_db/A-pulldowns_by_project/bohemia2020_samples_from_jena/B-round2/Aa-snpset_1240k_v3/capture_trim2/v1_2021_01_23/pulldown.oe	/n/groups/reich/adam/repulldown/3.2M_v4_singleUDG/pulldowns/shard-235/execution/half_n-split_298.parameters.stdout	KO1007	/n/data1/hms/genetics/reich/1000Genomes/amh_samples/bohemia2020_samples_from_jena/B-round2/B-fix/samples/KO1007/hg19/aln.fixChr.rmdupse_adna_v2.md_no1kgvar.bam	KO1007	0.620531	1.05026	996734	932758	590604	306006	..	M	n/a (No relatives detected)	5.641997	0	R-Z283	R1a1a1	..	R1b1	..	..	..
IA	KO1008	KO1008	Kolín I_3037-III	..	1	2021	PapacScienceAdvances2021	doi:10.1126/sciadv.abi6941	ENA:PRJEB45006	Papac, Luka	Context: Archaeological (Associated individuals in grave 3037)	3805	95	2020-1690 BCE	..	Czech_EBA_Unetice	Bohemia, Kolín I	Czech Republic	50.033343	15.168084	0	Repulldown on 3.2M snpset	1240k	1	..	..	/n/groups/reich/sample_db/A-pulldowns_by_project/bohemia2020_samples_from_jena/B-round2/Aa-snpset_1240k_v3/capture_trim2/v1_2021_01_23/pulldown.oe	/n/groups/reich/adam/repulldown/3.2M_v4_singleUDG/pulldowns/shard-181/execution/half_n-split_249.parameters.stdout	KO1008	/n/data1/hms/genetics/reich/1000Genomes/amh_samples/bohemia2020_samples_from_jena/B-round2/B-fix/samples/KO1008/hg19/aln.fixChr.rmdupse_adna_v2.md_no1kgvar.bam	KO1008	0.345325	0.583545	736970	693193	447037	230881	..	M	n/a (No relatives detected)	0	0	R-L2	R1b1a1b1a1a2b1	..	U2e2a1c	..	..	..
IA	KO1009	KO1009	Kolín I_3540	..	1	2021	PapacScienceAdvances2021	doi:10.1126/sciadv.abi6941	ENA:PRJEB45006	Papac, Luka	Direct: IntCal20	3894	41	2026-1883 calBCE (3589±24 BP, MAMS-30786)	..	Czech_EBA_Unetice	Bohemia, Kolín I	Czech Republic	50.033343	15.168084	0	Repulldown on 3.2M snpset	1240k	1	..	..	/n/groups/reich/sample_db/A-pulldowns_by_project/bohemia2020_samples_from_jena/B-round2/Aa-snpset_1240k_v3/capture_trim2/v1_2021_01_23/pulldown.oe	/n/groups/reich/adam/repulldown/3.2M_v4_singleUDG/pulldowns/shard-131/execution/half_n-split_203.parameters.stdout	KO1009	/n/data1/hms/genetics/reich/1000Genomes/amh_samples/bohemia2020_samples_from_jena/B-round2/B-fix/samples/KO1009/hg19/aln.fixChr.rmdupse_adna_v2.md_no1kgvar.bam	KO1009	0.587975	0.982052	1026877	980450	607212	324976	..	F	Bohemia, Kol√≠n I Family B (2 members) (2d: KO1010-KO1009)	0	0	n/a (female)	n/a (female)	..	U5a1a1	..	..	..
IA	KO1010	KO1010	Kolín I_3690	..	1	2021	PapacScienceAdvances2021	doi:10.1126/sciadv.abi6941	ENA:PRJEB45006	Papac, Luka	Direct: IntCal20	3906	41	2027-1890 calBCE (3599±24 BP, MAMS-30787)	..	Czech_EBA_Unetice	Bohemia, Kolín I	Czech Republic	50.033343	15.168084	0	Repulldown on 3.2M snpset	1240k	1	..	..	/n/groups/reich/sample_db/A-pulldowns_by_project/bohemia2020_samples_from_jena/B-round2/Aa-snpset_1240k_v3/capture_trim2/v1_2021_01_23/pulldown.oe	/n/groups/reich/adam/repulldown/3.2M_v4_singleUDG/pulldowns/shard-123/execution/half_n-split_197.parameters.stdout	KO1010	/n/data1/hms/genetics/reich/1000Genomes/amh_samples/bohemia2020_samples_from_jena/B-round2/B-fix/samples/KO1010/hg19/aln.fixChr.rmdupse_adna_v2.md_no1kgvar.bam	KO1010	0.360874	0.625262	718381	685577	446841	239993	..	F	Bohemia, Kol√≠n I Family B (2 members) (2d: KO1010-KO1009)	14.530113	0	n/a (female)	n/a (female)	..	H1b	..	..	..
IA	KO1011	KO1011	Kolín I_4316	..	1	2021	PapacScienceAdvances2021	doi:10.1126/sciadv.abi6941	ENA:PRJEB45006	Papac, Luka	Direct: IntCal20	3993	56	2136-1950 calBCE (3660±25 BP, UGAMS-9622)	..	Czech_EBA_Unetice	Bohemia, Kolín I	Czech Republic	50.033343	15.168084	0	Repulldown on 3.2M snpset	1240k	1	..	..	/n/groups/reich/sample_db/A-pulldowns_by_project/bohemia2020_samples_from_jena/B-round2/Aa-snpset_1240k_v3/capture_trim2/v1_2021_01_23/pulldown.oe	/n/groups/reich/adam/repulldown/3.2M_v4_singleUDG/pulldowns/shard-76/execution/half_n-split_154.parameters.stdout	KO1011	/n/data1/hms/genetics/reich/1000Genomes/amh_samples/bohemia2020_samples_from_jena/B-round2/B-fix/samples/KO1011/hg19/aln.fixChr.rmdupse_adna_v2.md_no1kgvar.bam	KO1011	0.347429	0.598781	720462	687131	444394	237205	..	F	n/a (No relatives detected)	11.432898	0	n/a (female)	n/a (female)	..	W1c	..	..	..
IA	KO1013	KO1013	Kolín I_4332-I	..	1	2021	PapacScienceAdvances2021	doi:10.1126/sciadv.abi6941	ENA:PRJEB45006	Papac, Luka	Direct: IntCal20	3914	41	2029-1893 calBCE (3605±24 BP, MAMS-30789)	..	Czech_EBA_Unetice	Bohemia, Kolín I	Czech Republic	50.033343	15.168084	0	Repulldown on 3.2M snpset	1240k	1	..	..	/n/groups/reich/sample_db/A-pulldowns_by_project/bohemia2020_samples_from_jena/B-round2/Aa-snpset_1240k_v3/capture_trim2/v1_2021_01_23/pulldown.oe	/n/groups/reich/adam/repulldown/3.2M_v4_singleUDG/pulldowns/shard-120/execution/half_n-split_194.parameters.stdout	KO1013	/n/data1/hms/genetics/reich/1000Genomes/amh_samples/bohemia2020_samples_from_jena/B-round2/B-fix/samples/KO1013/hg19/aln.fixChr.rmdupse_adna_v2.md_no1kgvar.bam	KO1013	0.522478	0.873091	980186	935233	582099	310744	..	F	Bohemia, Kol√≠n I Family C (2 members) (2d: KO1013-KO1014)	0	0	n/a (female)	n/a (female)	..	H3d	..	..	..
IA	KO1014	KO1014	Kolín I_4332-II	..	1	2021	PapacScienceAdvances2021	doi:10.1126/sciadv.abi6941	ENA:PRJEB45006	Papac, Luka	Context: Archaeological (Associated individuals in grave) [KO1013]	3915	38	2030-1900 BCE	..	Czech_EBA_Unetice	Bohemia, Kolín I	Czech Republic	50.033343	15.168084	0	Repulldown on 3.2M snpset	1240k	1	..	..	/n/groups/reich/sample_db/A-pulldowns_by_project/bohemia2020_samples_from_jena/B-round2/Aa-snpset_1240k_v3/capture_trim2/v1_2021_01_23/pulldown.oe	/n/groups/reich/adam/repulldown/3.2M_v4_singleUDG/pulldowns/shard-119/execution/half_n-split_193.parameters.stdout	KO1014	/n/data1/hms/genetics/reich/1000Genomes/amh_samples/bohemia2020_samples_from_jena/B-round2/B-fix/samples/KO1014/hg19/aln.fixChr.rmdupse_adna_v2.md_no1kgvar.bam	KO1014	0.485639	0.824673	831151	780504	499025	269527	..	M	Bohemia, Kol√≠n I Family C (2 members) (2d: KO1013-KO1014)	9.878998	0	R-Z645	R1a1a1	..	HV	..	..	..
IA	KO1015	KO1015	Kolín I_4347	..	1	2021	PapacScienceAdvances2021	doi:10.1126/sciadv.abi6941	ENA:PRJEB45006	Papac, Luka	Direct: IntCal20	3774	43	1918-1746 calBCE (3509±24 BP, MAMS-30790)	..	Czech_EBA_Unetice	Bohemia, Kolín I	Czech Republic	50.033343	15.168084	0	Repulldown on 3.2M snpset	1240k	1	..	..	/n/groups/reich/sample_db/A-pulldowns_by_project/bohemia2020_samples_from_jena/B-round2/Aa-snpset_1240k_v3/capture_trim2/v1_2021_01_23/pulldown.oe	/n/groups/reich/adam/repulldown/3.2M_v4_singleUDG/pulldowns/shard-205/execution/half_n-split_270.parameters.stdout	KO1015	/n/data1/hms/genetics/reich/1000Genomes/amh_samples/bohemia2020_samples_from_jena/B-round2/B-fix/samples/KO1015/hg19/aln.fixChr.rmdupse_adna_v2.md_no1kgvar.bam	KO1015	0.52653	0.867575	846457	810956	483953	259918	..	F	n/a (No relatives detected)	14.166496	0	n/a (female)	n/a (female)	..	U5a1i1	..	..	..
IA	KO7001	KO7001	Kolín VII_1409	..	1	2021	PapacScienceAdvances2021	doi:10.1126/sciadv.abi6941	ENA:PRJEB45006	Papac, Luka	Direct: IntCal20	3985	55	2135-1947 calBCE (3655±24 BP, MAMS-30792)	..	Czech_EBA_Unetice	Bohemia, Kolín VII	Czech Republic	50.008869	15.221727	0	Repulldown on 3.2M snpset	1240k	1	..	..	/n/groups/reich/sample_db/A-pulldowns_by_project/bohemia2020_samples_from_jena/B-round2/Aa-snpset_1240k_v3/capture_trim2/v1_2021_01_23/pulldown.oe	/n/groups/reich/adam/repulldown/3.2M_v4_singleUDG/pulldowns/shard-80/execution/half_n-split_158.parameters.stdout	KO7001	/n/data1/hms/genetics/reich/1000Genomes/amh_samples/bohemia2020_samples_from_jena/B-round2/B-fix/samples/KO7001/hg19/aln.fixChr.rmdupse_adna_v2.md_no1kgvar.bam	KO7001	0.540851	0.979244	860428	807432	544022	271889	..	M	Bohemia, Kol√≠n VII Family A (2 members) (2/3d: KO7001-KO7003)	4.474903	0	R-Z283	R1a1a1	..	I4a	..	..	..
IA	MIB001	MIB001	Mikulovice_51	..	1	2021	PapacScienceAdvances2021	doi:10.1126/sciadv.abi6941	ENA:PRJEB45006	Papac, Luka	Direct: IntCal20	3779	42	1919-1751 calBCE (3516±20 BP, MAMS-30481)	..	Czech_EBA_Unetice	Bohemia, Mikulovice	Czech Republic	49.992004	15.776861	0	Repulldown on 3.2M snpset	1240k	1	..	..	/n/groups/reich/sample_db/A-pulldowns_by_project/bohemia2020_samples_from_jena/B-round2/Aa-snpset_1240k_v3/capture_trim2/v1_2021_01_23/pulldown.oe	/n/groups/reich/adam/repulldown/3.2M_v4_singleUDG/pulldowns/shard-199/execution/half_n-split_265.parameters.stdout	MIB001	/n/data1/hms/genetics/reich/1000Genomes/amh_samples/bohemia2020_samples_from_jena/B-round2/B-fix/samples/MIB001/hg19/aln.fixChr.rmdupse_adna_v2.md_no1kgvar.bam	MIB001	0.391409	0.686967	757713	712447	472848	243676	..	M	Czech Republic cross-site Family B (43 members) (brothers: MIB060-MIB061 | father-son: MIB051-MIB053, MIB086-MIS002, MIB086-MIB073, MIB086-MIS001, MIB076-MIB083 | son-mother: MIB053-MIB036, MIB073-MIB074, MIS001-MIB074 | daughter-father: MIB053-MIB049, MIB062-MIB002 | father-daughter: MIB056-MIB057, MIB016-MIB037 | mother-daughter: MIB038-MIB045, ROU002-ROU003 | mother-son: MIB038-MIB059 | 1d: MI…	0	0	R-L2	R1b1a1b1a1a2b1	..	T2b	..	..	..
IA	MIB004	MIB004	Mikulovice_62	..	1	2021	PapacScienceAdvances2021	doi:10.1126/sciadv.abi6941	ENA:PRJEB45006	Papac, Luka	Direct: IntCal20	3769	39	1888-1751 calBCE (3503±18 BP, MAMS-30484)	..	Czech_EBA_Unetice	Bohemia, Mikulovice	Czech Republic	49.992004	15.776861	0	Repulldown on 3.2M snpset	1240k	1	..	..	/n/groups/reich/sample_db/A-pulldowns_by_project/bohemia2020_samples_from_jena/B-round2/Aa-snpset_1240k_v3/capture_trim2/v1_2021_01_23/pulldown.oe	/n/groups/reich/adam/repulldown/3.2M_v4_singleUDG/pulldowns/shard-214/execution/half_n-split_279.parameters.stdout	MIB004	/n/data1/hms/genetics/reich/1000Genomes/amh_samples/bohemia2020_samples_from_jena/B-round2/B-fix/samples/MIB004/hg19/aln.fixChr.rmdupse_adna_v2.md_no1kgvar.bam	MIB004	0.462243	0.800974	778129	729210	474348	243358	..	M	Bohemia, Mikulovice Family E (11 members) (son-mother: MIB067-MIB065 | mother-son: MIB065-MIB066 | daughter-father: MIB003-MIB008, MIB068-MIB066 | son-father: MIB004-MIB064 | father-son: MIB008-MIB064, MIB064-MIB066 | siblings: MIB070-MIB071 | 2d: MIB067-MIB003, MIB067-MIB008, MIB067-MIB064, MIB065-MIB068, MIB003-MIB004, MIB003-MIB066, MIB003-MIB070, MIB003-MIB071, MIB004-MIB008, MIB004-MIB066, M…	23.323101	0	R-L2	R1b1a1b1a1a2b1	..	R1b1	..	..	..
IA	MIB005	MIB005	Mikulovice_64a	..	1	2021	PapacScienceAdvances2021	doi:10.1126/sciadv.abi6941	ENA:PRJEB45006	Papac, Luka	Direct: IntCal20	3767	39	1886-1749 calBCE (3498±19 BP, MAMS-30485)	..	Czech_EBA_Unetice	Bohemia, Mikulovice	Czech Republic	49.992004	15.776861	0	Repulldown on 3.2M snpset	1240k	1	..	..	/n/groups/reich/sample_db/A-pulldowns_by_project/bohemia2020_samples_from_jena/B-round2/Aa-snpset_1240k_v3/capture_trim2/v1_2021_01_23/pulldown.oe	/n/groups/reich/adam/repulldown/3.2M_v4_singleUDG/pulldowns/shard-217/execution/half_n-split_281.parameters.stdout	MIB005	/n/data1/hms/genetics/reich/1000Genomes/amh_samples/bohemia2020_samples_from_jena/B-round2/B-fix/samples/MIB005/hg19/aln.fixChr.rmdupse_adna_v2.md_no1kgvar.bam	MIB005	0.337291	0.589732	619743	591377	387017	197451	..	F	n/a (No relatives detected)	n/a (too few SNPs)	n/a (too few SNPs)	n/a (female)	n/a (female)	..	H2a1b	..	..	..
IA	MIB006	MIB006	Mikulovice_64b	..	1	2021	PapacScienceAdvances2021	doi:10.1126/sciadv.abi6941	ENA:PRJEB45006	Papac, Luka	Direct: IntCal20	3808	49	1940-1773 calBCE (3537±19 BP, MAMS-30486)	..	Czech_EBA_Unetice	Bohemia, Mikulovice	Czech Republic	49.992004	15.776861	0	Repulldown on 3.2M snpset	1240k	1	..	..	/n/groups/reich/sample_db/A-pulldowns_by_project/bohemia2020_samples_from_jena/B-round2/Aa-snpset_1240k_v3/capture_trim2/v1_2021_01_23/pulldown.oe	/n/groups/reich/adam/repulldown/3.2M_v4_singleUDG/pulldowns/shard-178/execution/half_n-split_246.parameters.stdout	MIB006	/n/data1/hms/genetics/reich/1000Genomes/amh_samples/bohemia2020_samples_from_jena/B-round2/B-fix/samples/MIB006/hg19/aln.fixChr.rmdupse_adna_v2.md_no1kgvar.bam	MIB006	0.144318	0.247367	351458	331057	218540	110859	..	M	Bohemia, Mikulovice Family C (6 members) (daughter-mother: MIB029-MIB013 | 2d: MIB031-MIB032 | 2/3d: MIB006-MIB029, MIB029-MIB031, MIB029-MIS004, MIB013-MIS004)	n/a (too few SNPs)	n/a (too few SNPs)	R-P297	R1b1a1	..	U5a1b1	..	..	..
IA	MIB007	MIB007	Mikulovice_53	..	1	2021	PapacScienceAdvances2021	doi:10.1126/sciadv.abi6941	ENA:PRJEB45006	Papac, Luka	Direct: IntCal20	3817	49	1946-1774 calBCE (3541±19 BP, MAMS-30487)	..	Czech_EBA_Unetice	Bohemia, Mikulovice	Czech Republic	49.992004	15.776861	0	Repulldown on 3.2M snpset	1240k	1	..	..	/n/groups/reich/sample_db/A-pulldowns_by_project/bohemia2020_samples_from_jena/B-round2/Aa-snpset_1240k_v3/capture_trim2/v1_2021_01_23/pulldown.oe	/n/groups/reich/adam/repulldown/3.2M_v4_singleUDG/pulldowns/shard-173/execution/half_n-split_241.parameters.stdout	MIB007	/n/data1/hms/genetics/reich/1000Genomes/amh_samples/bohemia2020_samples_from_jena/B-round2/B-fix/samples/MIB007/hg19/aln.fixChr.rmdupse_adna_v2.md_no1kgvar.bam	MIB007	1.250536	2.166365	1204147	1149374	709228	371709	..	F	Czech Republic cross-site Family B (43 members) (brothers: MIB060-MIB061 | father-son: MIB051-MIB053, MIB086-MIS002, MIB086-MIB073, MIB086-MIS001, MIB076-MIB083 | son-mother: MIB053-MIB036, MIB073-MIB074, MIS001-MIB074 | daughter-father: MIB053-MIB049, MIB062-MIB002 | father-daughter: MIB056-MIB057, MIB016-MIB037 | mother-daughter: MIB038-MIB045, ROU002-ROU003 | mother-son: MIB038-MIB059 | 1d: MI…	0	0	n/a (female)	n/a (female)	..	U4c1a	..	..	..
IA	MIB008	MIB008	Mikulovice_69	..	1	2021	PapacScienceAdvances2021	doi:10.1126/sciadv.abi6941	ENA:PRJEB45006	Papac, Luka	Direct: IntCal20	3911	36	2026-1894 calBCE (3603±18 BP, MAMS-30488)	..	Czech_EBA_Unetice	Bohemia, Mikulovice	Czech Republic	49.992004	15.776861	0	Repulldown on 3.2M snpset	1240k	1	..	..	/n/groups/reich/sample_db/A-pulldowns_by_project/bohemia2020_samples_from_jena/B-round2/Aa-snpset_1240k_v3/capture_trim2/v1_2021_01_23/pulldown.oe	/n/groups/reich/adam/repulldown/3.2M_v4_singleUDG/pulldowns/shard-121/execution/half_n-split_195.parameters.stdout	MIB008	/n/data1/hms/genetics/reich/1000Genomes/amh_samples/bohemia2020_samples_from_jena/B-round2/B-fix/samples/MIB008/hg19/aln.fixChr.rmdupse_adna_v2.md_no1kgvar.bam	MIB008	0.677826	1.15783	972124	909641	572813	295840	..	M	Bohemia, Mikulovice Family E (11 members) (son-mother: MIB067-MIB065 | mother-son: MIB065-MIB066 | daughter-father: MIB003-MIB008, MIB068-MIB066 | son-father: MIB004-MIB064 | father-son: MIB008-MIB064, MIB064-MIB066 | siblings: MIB070-MIB071 | 2d: MIB067-MIB003, MIB067-MIB008, MIB067-MIB064, MIB065-MIB068, MIB003-MIB004, MIB003-MIB066, MIB003-MIB070, MIB003-MIB071, MIB004-MIB008, MIB004-MIB066, M…	22.398292	0	R-L2	R1b1a1b1a1a2b1	..	H	..	..	..
IA	MIB009	MIB009	Mikulovice_2	..	1	2021	PapacScienceAdvances2021	doi:10.1126/sciadv.abi6941	ENA:PRJEB45006	Papac, Luka	Direct: IntCal20	3773	44	1918-1745 calBCE (3507±26 BP, MAMS-19121)	..	Czech_EBA_Unetice	Bohemia, Mikulovice	Czech Republic	49.992004	15.776861	0	Repulldown on 3.2M snpset	1240k	1	..	..	/n/groups/reich/sample_db/A-pulldowns_by_project/bohemia2020_samples_from_jena/B-round2/Aa-snpset_1240k_v3/capture_trim2/v1_2021_01_23/pulldown.oe	/n/groups/reich/adam/repulldown/3.2M_v4_singleUDG/pulldowns/shard-208/execution/half_n-split_273.parameters.stdout	MIB009	/n/data1/hms/genetics/reich/1000Genomes/amh_samples/bohemia2020_samples_from_jena/B-round2/B-fix/samples/MIB009/hg19/aln.fixChr.rmdupse_adna_v2.md_no1kgvar.bam	MIB009	0.880478	1.503597	1108809	1058009	654906	341554	..	F	Czech Republic cross-site Family B (43 members) (brothers: MIB060-MIB061 | father-son: MIB051-MIB053, MIB086-MIS002, MIB086-MIB073, MIB086-MIS001, MIB076-MIB083 | son-mother: MIB053-MIB036, MIB073-MIB074, MIS001-MIB074 | daughter-father: MIB053-MIB049, MIB062-MIB002 | father-daughter: MIB056-MIB057, MIB016-MIB037 | mother-daughter: MIB038-MIB045, ROU002-ROU003 | mother-son: MIB038-MIB059 | 1d: MI…	4.955399	0	n/a (female)	n/a (female)	..	H10e	..	..	..
IA	MIB013	MIB013	Mikulovice_12	..	1	2021	PapacScienceAdvances2021	doi:10.1126/sciadv.abi6941	ENA:PRJEB45006	Papac, Luka	Direct: IntCal20	3762	45	1888-1742 calBCE (3489±25 BP, MAMS-30462)	..	Czech_EBA_Unetice	Bohemia, Mikulovice	Czech Republic	49.992004	15.776861	0	Repulldown on 3.2M snpset	1240k	1	..	..	/n/groups/reich/sample_db/A-pulldowns_by_project/bohemia2020_samples_from_jena/B-round2/Aa-snpset_1240k_v3/capture_trim2/v1_2021_01_23/pulldown.oe	/n/groups/reich/adam/repulldown/3.2M_v4_singleUDG/pulldowns/shard-221/execution/half_n-split_285.parameters.stdout	MIB013	/n/data1/hms/genetics/reich/1000Genomes/amh_samples/bohemia2020_samples_from_jena/B-round2/B-fix/samples/MIB013/hg19/aln.fixChr.rmdupse_adna_v2.md_no1kgvar.bam	MIB013	0.37468	0.631025	813009	774504	491907	255852	..	F	Bohemia, Mikulovice Family C (6 members) (daughter-mother: MIB029-MIB013 | 2d: MIB031-MIB032 | 2/3d: MIB006-MIB029, MIB029-MIB031, MIB029-MIS004, MIB013-MIS004)	13.256798	0	n/a (female)	n/a (female)	..	J1c3	..	..	..
IA	MIB019	MIB019	Mikulovice_36	..	1	2021	PapacScienceAdvances2021	doi:10.1126/sciadv.abi6941	ENA:PRJEB45006	Papac, Luka	Direct: IntCal20	3812	54	1951-1769 calBCE (3539±26 BP, MAMS-19123)	..	Czech_EBA_Unetice	Bohemia, Mikulovice	Czech Republic	49.992004	15.776861	0	Repulldown on 3.2M snpset	1240k	1	..	..	/n/groups/reich/sample_db/A-pulldowns_by_project/bohemia2020_samples_from_jena/B-round2/Aa-snpset_1240k_v3/capture_trim2/v1_2021_01_23/pulldown.oe	/n/groups/reich/adam/repulldown/3.2M_v4_singleUDG/pulldowns/shard-175/execution/half_n-split_243.parameters.stdout	MIB019	/n/data1/hms/genetics/reich/1000Genomes/amh_samples/bohemia2020_samples_from_jena/B-round2/B-fix/samples/MIB019/hg19/aln.fixChr.rmdupse_adna_v2.md_no1kgvar.bam	MIB019	0.456183	0.784419	873489	832726	536545	287242	..	F	Czech Republic cross-site Family B (43 members) (brothers: MIB060-MIB061 | father-son: MIB051-MIB053, MIB086-MIS002, MIB086-MIB073, MIB086-MIS001, MIB076-MIB083 | son-mother: MIB053-MIB036, MIB073-MIB074, MIS001-MIB074 | daughter-father: MIB053-MIB049, MIB062-MIB002 | father-daughter: MIB056-MIB057, MIB016-MIB037 | mother-daughter: MIB038-MIB045, ROU002-ROU003 | mother-son: MIB038-MIB059 | 1d: MI…	8.985003	0	n/a (female)	n/a (female)	..	H1b	..	..	..
IA	MIB020	MIB020	Mikulovice_39	..	1	2021	PapacScienceAdvances2021	doi:10.1126/sciadv.abi6941	ENA:PRJEB45006	Papac, Luka	Direct: IntCal20	3848	41	1957-1778 calBCE (3557±18 BP, MAMS-30472)	..	Czech_EBA_Unetice	Bohemia, Mikulovice	Czech Republic	49.992004	15.776861	0	Repulldown on 3.2M snpset	1240k	1	..	..	/n/groups/reich/sample_db/A-pulldowns_by_project/bohemia2020_samples_from_jena/B-round2/Aa-snpset_1240k_v3/capture_trim2/v1_2021_01_23/pulldown.oe	/n/groups/reich/adam/repulldown/3.2M_v4_singleUDG/pulldowns/shard-161/execution/half_n-split_230.parameters.stdout	MIB020	/n/data1/hms/genetics/reich/1000Genomes/amh_samples/bohemia2020_samples_from_jena/B-round2/B-fix/samples/MIB020/hg19/aln.fixChr.rmdupse_adna_v2.md_no1kgvar.bam	MIB020	0.713417	1.202686	1134680	1083049	668657	357870	..	F	Bohemia, Mikulovice Family A (21 members) (mother-son: MIB017-MIB052 | son-mother: MIB022-MIB048, MIB043-MIB048 | son-father: MIB022-MIB087, MIB043-MIB087, MIB010-MIB012 | daughter-father: MIB042-MIB043, MIB011-MIB012 | father-son: MIB043-MIB041, MIB012-MIB015, MIB012-MIB018, MIB012-MIB030, MIB012-MIB035 | mother-daughter: MIB044-MIB033 | 2d: MIB054-MIB017, MIB054-MIB052, MIB017-MIB020, MIB017-MI…	57.204083	21.152192	n/a (female)	n/a (female)	..	U2e1b	..	..	..
IA	MIB021	MIB021	Mikulovice_50	..	1	2021	PapacScienceAdvances2021	doi:10.1126/sciadv.abi6941	ENA:PRJEB45006	Papac, Luka	Direct: IntCal20	3839	45	1955-1776 calBCE (3552±19 BP, MAMS-30477)	..	Czech_EBA_Unetice	Bohemia, Mikulovice	Czech Republic	49.992004	15.776861	0	Repulldown on 3.2M snpset	1240k	1	..	..	/n/groups/reich/sample_db/A-pulldowns_by_project/bohemia2020_samples_from_jena/B-round2/Aa-snpset_1240k_v3/capture_trim2/v1_2021_01_23/pulldown.oe	/n/groups/reich/adam/repulldown/3.2M_v4_singleUDG/pulldowns/shard-165/execution/half_n-split_234.parameters.stdout	MIB021	/n/data1/hms/genetics/reich/1000Genomes/amh_samples/bohemia2020_samples_from_jena/B-round2/B-fix/samples/MIB021/hg19/aln.fixChr.rmdupse_adna_v2.md_no1kgvar.bam	MIB021	1.225912	2.014372	1497758	1431765	824558	438817	..	F	Czech Republic cross-site Family B (43 members) (brothers: MIB060-MIB061 | father-son: MIB051-MIB053, MIB086-MIS002, MIB086-MIB073, MIB086-MIS001, MIB076-MIB083 | son-mother: MIB053-MIB036, MIB073-MIB074, MIS001-MIB074 | daughter-father: MIB053-MIB049, MIB062-MIB002 | father-daughter: MIB056-MIB057, MIB016-MIB037 | mother-daughter: MIB038-MIB045, ROU002-ROU003 | mother-son: MIB038-MIB059 | 1d: MI…	5.445099	0	n/a (female)	n/a (female)	..	T1a1	..	..	..
IA	MIB026	MIB026	Mikulovice_4	..	1	2021	PapacScienceAdvances2021	doi:10.1126/sciadv.abi6941	ENA:PRJEB45006	Papac, Luka	Direct: IntCal20	3793	48	1936-1768 calBCE (3528±22 BP, CRL-19408)	..	Czech_EBA_Unetice	Bohemia, Mikulovice	Czech Republic	49.992004	15.776861	0	Repulldown on 3.2M snpset	1240k	1	..	..	/n/groups/reich/sample_db/A-pulldowns_by_project/bohemia2020_samples_from_jena/B-round2/Aa-snpset_1240k_v3/capture_trim2/v1_2021_01_23/pulldown.oe	/n/groups/reich/adam/repulldown/3.2M_v4_singleUDG/pulldowns/shard-188/execution/half_n-split_255.parameters.stdout	MIB026	/n/data1/hms/genetics/reich/1000Genomes/amh_samples/bohemia2020_samples_from_jena/B-round2/B-fix/samples/MIB026/hg19/aln.fixChr.rmdupse_adna_v2.md_no1kgvar.bam	MIB026	0.161415	0.279919	414917	395755	262356	138444	..	F	n/a (No relatives detected)	n/a (too few SNPs)	n/a (too few SNPs)	n/a (female)	n/a (female)	..	R0	..	..	..
IA	MIB028	MIB028	Mikulovice_7	..	1	2021	PapacScienceAdvances2021	doi:10.1126/sciadv.abi6941	ENA:PRJEB45006	Papac, Luka	Direct: IntCal20	3855	45	2013-1779 calBCE (3562±22 BP, CRL-19411)	..	Czech_EBA_Unetice	Bohemia, Mikulovice	Czech Republic	49.992004	15.776861	0	Repulldown on 3.2M snpset	1240k	1	..	..	/n/groups/reich/sample_db/A-pulldowns_by_project/bohemia2020_samples_from_jena/B-round2/Aa-snpset_1240k_v3/capture_trim2/v1_2021_01_23/pulldown.oe	/n/groups/reich/adam/repulldown/3.2M_v4_singleUDG/pulldowns/shard-146/execution/half_n-split_217.parameters.stdout	MIB028	/n/data1/hms/genetics/reich/1000Genomes/amh_samples/bohemia2020_samples_from_jena/B-round2/B-fix/samples/MIB028/hg19/aln.fixChr.rmdupse_adna_v2.md_no1kgvar.bam	MIB028	0.994138	1.656738	1353972	1293417	767960	409632	..	F	Czech Republic cross-site Family B (43 members) (brothers: MIB060-MIB061 | father-son: MIB051-MIB053, MIB086-MIS002, MIB086-MIB073, MIB086-MIS001, MIB076-MIB083 | son-mother: MIB053-MIB036, MIB073-MIB074, MIS001-MIB074 | daughter-father: MIB053-MIB049, MIB062-MIB002 | father-daughter: MIB056-MIB057, MIB016-MIB037 | mother-daughter: MIB038-MIB045, ROU002-ROU003 | mother-son: MIB038-MIB059 | 1d: MI…	6.6486	0	n/a (female)	n/a (female)	..	U5b2a2c	..	..	..
IA	MIB031	MIB031	Mikulovice_13	..	1	2021	PapacScienceAdvances2021	doi:10.1126/sciadv.abi6941	ENA:PRJEB45006	Papac, Luka	Direct: IntCal20	3791	46	1931-1770 calBCE (3527±19 BP, MAMS-30471)	..	Czech_EBA_Unetice	Bohemia, Mikulovice	Czech Republic	49.992004	15.776861	0	Repulldown on 3.2M snpset	1240k	1	..	..	/n/groups/reich/sample_db/A-pulldowns_by_project/bohemia2020_samples_from_jena/B-round2/Aa-snpset_1240k_v3/capture_trim2/v1_2021_01_23/pulldown.oe	/n/groups/reich/adam/repulldown/3.2M_v4_singleUDG/pulldowns/shard-191/execution/half_n-split_258.parameters.stdout	MIB031	/n/data1/hms/genetics/reich/1000Genomes/amh_samples/bohemia2020_samples_from_jena/B-round2/B-fix/samples/MIB031/hg19/aln.fixChr.rmdupse_adna_v2.md_no1kgvar.bam	MIB031	1.205568	1.994218	1507243	1439984	833137	443392	..	F	Bohemia, Mikulovice Family C (6 members) (daughter-mother: MIB029-MIB013 | 2d: MIB031-MIB032 | 2/3d: MIB006-MIB029, MIB029-MIB031, MIB029-MIS004, MIB013-MIS004)	0	0	n/a (female)	n/a (female)	..	HV16	..	..	..
IA	MIB032	MIB032	Mikulovice_14	..	1	2021	PapacScienceAdvances2021	doi:10.1126/sciadv.abi6941	ENA:PRJEB45006	Papac, Luka	Direct: IntCal20	3791	49	1936-1752 calBCE (3526±24 BP, MAMS-30466)	..	Czech_EBA_Unetice	Bohemia, Mikulovice	Czech Republic	49.992004	15.776861	0	Repulldown on 3.2M snpset	1240k	1	..	..	/n/groups/reich/sample_db/A-pulldowns_by_project/bohemia2020_samples_from_jena/B-round2/Aa-snpset_1240k_v3/capture_trim2/v1_2021_01_23/pulldown.oe	/n/groups/reich/adam/repulldown/3.2M_v4_singleUDG/pulldowns/shard-192/execution/half_n-split_259.parameters.stdout	MIB032	/n/data1/hms/genetics/reich/1000Genomes/amh_samples/bohemia2020_samples_from_jena/B-round2/B-fix/samples/MIB032/hg19/aln.fixChr.rmdupse_adna_v2.md_no1kgvar.bam	MIB032	0.844416	1.419448	1215414	1160502	699020	371294	..	F	Bohemia, Mikulovice Family C (6 members) (daughter-mother: MIB029-MIB013 | 2d: MIB031-MIB032 | 2/3d: MIB006-MIB029, MIB029-MIB031, MIB029-MIS004, MIB013-MIS004)	0	0	n/a (female)	n/a (female)	..	HV16	..	..	..
IA	MIB034	MIB034	Mikulovice_17	..	1	2021	PapacScienceAdvances2021	doi:10.1126/sciadv.abi6941	ENA:PRJEB45006	Papac, Luka	Direct: IntCal20	3659	53	1867-1625 calBCE (3416±25 BP, MAMS-30461)	..	Czech_EBA_Unetice	Bohemia, Mikulovice	Czech Republic	49.992004	15.776861	0	Repulldown on 3.2M snpset	1240k	1	..	..	/n/groups/reich/sample_db/A-pulldowns_by_project/bohemia2020_samples_from_jena/B-round2/Aa-snpset_1240k_v3/capture_trim2/v1_2021_01_23/pulldown.oe	/n/groups/reich/adam/repulldown/3.2M_v4_singleUDG/pulldowns/shard-241/execution/half_n-split_302.parameters.stdout	MIB034	/n/data1/hms/genetics/reich/1000Genomes/amh_samples/bohemia2020_samples_from_jena/B-round2/B-fix/samples/MIB034/hg19/aln.fixChr.rmdupse_adna_v2.md_no1kgvar.bam	MIB034	1.116371	1.859083	1414119	1350760	796993	424272	..	F	Bohemia, Mikulovice Family A (21 members) (mother-son: MIB017-MIB052 | son-mother: MIB022-MIB048, MIB043-MIB048 | son-father: MIB022-MIB087, MIB043-MIB087, MIB010-MIB012 | daughter-father: MIB042-MIB043, MIB011-MIB012 | father-son: MIB043-MIB041, MIB012-MIB015, MIB012-MIB018, MIB012-MIB030, MIB012-MIB035 | mother-daughter: MIB044-MIB033 | 2d: MIB054-MIB017, MIB054-MIB052, MIB017-MIB020, MIB017-MI…	0	0	n/a (female)	n/a (female)	..	H7b	..	..	..
IA	MIB035	MIB035	Mikulovice_18	..	1	2021	PapacScienceAdvances2021	doi:10.1126/sciadv.abi6941	ENA:PRJEB45006	Papac, Luka	Direct: IntCal20	3795	50	1941-1751 calBCE (3528±25 BP, CRL-19414)	..	Czech_EBA_Unetice	Bohemia, Mikulovice	Czech Republic	49.992004	15.776861	0	Repulldown on 3.2M snpset	1240k	1	..	..	/n/groups/reich/sample_db/A-pulldowns_by_project/bohemia2020_samples_from_jena/B-round2/Aa-snpset_1240k_v3/capture_trim2/v1_2021_01_23/pulldown.oe	/n/groups/reich/adam/repulldown/3.2M_v4_singleUDG/pulldowns/shard-187/execution/half_n-split_254.parameters.stdout	MIB035	/n/data1/hms/genetics/reich/1000Genomes/amh_samples/bohemia2020_samples_from_jena/B-round2/B-fix/samples/MIB035/hg19/aln.fixChr.rmdupse_adna_v2.md_no1kgvar.bam	MIB035	0.948965	1.552221	1338852	1252168	735454	392727	..	M	Bohemia, Mikulovice Family A (21 members) (mother-son: MIB017-MIB052 | son-mother: MIB022-MIB048, MIB043-MIB048 | son-father: MIB022-MIB087, MIB043-MIB087, MIB010-MIB012 | daughter-father: MIB042-MIB043, MIB011-MIB012 | father-son: MIB043-MIB041, MIB012-MIB015, MIB012-MIB018, MIB012-MIB030, MIB012-MIB035 | mother-daughter: MIB044-MIB033 | 2d: MIB054-MIB017, MIB054-MIB052, MIB017-MIB020, MIB017-MI…	0	0	R-L2	R1b1a1b1a1a2b1	..	K1b1b1	..	..	..
IA	MIB036	MIB036	Mikulovice_20	..	1	2021	PapacScienceAdvances2021	doi:10.1126/sciadv.abi6941	ENA:PRJEB45006	Papac, Luka	Direct: IntCal20	3837	46	1954-1776 calBCE (3551±19 BP, MAMS-30468)	..	Czech_EBA_Unetice	Bohemia, Mikulovice	Czech Republic	49.992004	15.776861	0	Repulldown on 3.2M snpset	1240k	1	..	..	/n/groups/reich/sample_db/A-pulldowns_by_project/bohemia2020_samples_from_jena/B-round2/Aa-snpset_1240k_v3/capture_trim2/v1_2021_01_23/pulldown.oe	/n/groups/reich/adam/repulldown/3.2M_v4_singleUDG/pulldowns/shard-166/execution/half_n-split_235.parameters.stdout	MIB036	/n/data1/hms/genetics/reich/1000Genomes/amh_samples/bohemia2020_samples_from_jena/B-round2/B-fix/samples/MIB036/hg19/aln.fixChr.rmdupse_adna_v2.md_no1kgvar.bam	MIB036	1.232383	2.064419	1470433	1404629	822661	437063	..	F	Czech Republic cross-site Family B (43 members) (brothers: MIB060-MIB061 | father-son: MIB051-MIB053, MIB086-MIS002, MIB086-MIB073, MIB086-MIS001, MIB076-MIB083 | son-mother: MIB053-MIB036, MIB073-MIB074, MIS001-MIB074 | daughter-father: MIB053-MIB049, MIB062-MIB002 | father-daughter: MIB056-MIB057, MIB016-MIB037 | mother-daughter: MIB038-MIB045, ROU002-ROU003 | mother-son: MIB038-MIB059 | 1d: MI…	12.790508	0	n/a (female)	n/a (female)	..	H6c	..	..	..
IA	MIB037	MIB037	Mikulovice_22	..	1	2021	PapacScienceAdvances2021	doi:10.1126/sciadv.abi6941	ENA:PRJEB45006	Papac, Luka	Direct: IntCal20	3793	49	1939-1753 calBCE (3527±24 BP, CRL-19415)	..	Czech_EBA_Unetice	Bohemia, Mikulovice	Czech Republic	49.992004	15.776861	0	Repulldown on 3.2M snpset	1240k	1	..	..	/n/groups/reich/sample_db/A-pulldowns_by_project/bohemia2020_samples_from_jena/B-round2/Aa-snpset_1240k_v3/capture_trim2/v1_2021_01_23/pulldown.oe	/n/groups/reich/adam/repulldown/3.2M_v4_singleUDG/pulldowns/shard-189/execution/half_n-split_256.parameters.stdout	MIB037	/n/data1/hms/genetics/reich/1000Genomes/amh_samples/bohemia2020_samples_from_jena/B-round2/B-fix/samples/MIB037/hg19/aln.fixChr.rmdupse_adna_v2.md_no1kgvar.bam	MIB037	1.063787	1.74409	1397893	1336259	775799	414873	..	F	Czech Republic cross-site Family B (43 members) (brothers: MIB060-MIB061 | father-son: MIB051-MIB053, MIB086-MIS002, MIB086-MIB073, MIB086-MIS001, MIB076-MIB083 | son-mother: MIB053-MIB036, MIB073-MIB074, MIS001-MIB074 | daughter-father: MIB053-MIB049, MIB062-MIB002 | father-daughter: MIB056-MIB057, MIB016-MIB037 | mother-daughter: MIB038-MIB045, ROU002-ROU003 | mother-son: MIB038-MIB059 | 1d: MI…	8.626473	0	n/a (female)	n/a (female)	..	K1b2b	..	..	..
IA	MIB039	MIB039	Mikulovice_24	..	1	2021	PapacScienceAdvances2021	doi:10.1126/sciadv.abi6941	ENA:PRJEB45006	Papac, Luka	Direct: IntCal20	3768	42	1890-1746 calBCE (3499±23 BP, CRL-19416)	..	Czech_EBA_Unetice	Bohemia, Mikulovice	Czech Republic	49.992004	15.776861	0	Repulldown on 3.2M snpset	1240k	1	..	..	/n/groups/reich/sample_db/A-pulldowns_by_project/bohemia2020_samples_from_jena/B-round2/Aa-snpset_1240k_v3/capture_trim2/v1_2021_01_23/pulldown.oe	/n/groups/reich/adam/repulldown/3.2M_v4_singleUDG/pulldowns/shard-216/execution/half_n-split_280.parameters.stdout	MIB039	/n/data1/hms/genetics/reich/1000Genomes/amh_samples/bohemia2020_samples_from_jena/B-round2/B-fix/samples/MIB039/hg19/aln.fixChr.rmdupse_adna_v2.md_no1kgvar.bam	MIB039	1.055298	1.727894	1426353	1363136	787242	419382	..	F	Czech Republic cross-site Family B (43 members) (brothers: MIB060-MIB061 | father-son: MIB051-MIB053, MIB086-MIS002, MIB086-MIB073, MIB086-MIS001, MIB076-MIB083 | son-mother: MIB053-MIB036, MIB073-MIB074, MIS001-MIB074 | daughter-father: MIB053-MIB049, MIB062-MIB002 | father-daughter: MIB056-MIB057, MIB016-MIB037 | mother-daughter: MIB038-MIB045, ROU002-ROU003 | mother-son: MIB038-MIB059 | 1d: MI…	11.147094	0	n/a (female)	n/a (female)	..	H27	..	..	..
IA	MIB040	MIB040	Mikulovice_25	..	1	2021	PapacScienceAdvances2021	doi:10.1126/sciadv.abi6941	ENA:PRJEB45006	Papac, Luka	Direct: IntCal20	3829	52	1957-1773 calBCE (3548±24 BP, CRL-19417)	..	Czech_EBA_Unetice	Bohemia, Mikulovice	Czech Republic	49.992004	15.776861	0	Repulldown on 3.2M snpset	1240k	1	..	..	/n/groups/reich/sample_db/A-pulldowns_by_project/bohemia2020_samples_from_jena/B-round2/Aa-snpset_1240k_v3/capture_trim2/v1_2021_01_23/pulldown.oe	/n/groups/reich/adam/repulldown/3.2M_v4_singleUDG/pulldowns/shard-169/execution/half_n-split_238.parameters.stdout	MIB040	/n/data1/hms/genetics/reich/1000Genomes/amh_samples/bohemia2020_samples_from_jena/B-round2/B-fix/samples/MIB040/hg19/aln.fixChr.rmdupse_adna_v2.md_no1kgvar.bam	MIB040	0.954424	1.526718	1348402	1261641	721053	387719	..	M	Czech Republic cross-site Family B (43 members) (brothers: MIB060-MIB061 | father-son: MIB051-MIB053, MIB086-MIS002, MIB086-MIB073, MIB086-MIS001, MIB076-MIB083 | son-mother: MIB053-MIB036, MIB073-MIB074, MIS001-MIB074 | daughter-father: MIB053-MIB049, MIB062-MIB002 | father-daughter: MIB056-MIB057, MIB016-MIB037 | mother-daughter: MIB038-MIB045, ROU002-ROU003 | mother-son: MIB038-MIB059 | 1d: MI…	0	0	R-L2	R1b1a1b1a1a2b1	..	H10e	..	..	..
IA	MIB042	MIB042	Mikulovice_28b	..	1	2021	PapacScienceAdvances2021	doi:10.1126/sciadv.abi6941	ENA:PRJEB45006	Papac, Luka	Direct: IntCal20	3776	42	1917-1748 calBCE (3512±22 BP, CRL-19420)	..	Czech_EBA_Unetice	Bohemia, Mikulovice	Czech Republic	49.992004	15.776861	0	Repulldown on 3.2M snpset	1240k	1	..	..	/n/groups/reich/sample_db/A-pulldowns_by_project/bohemia2020_samples_from_jena/B-round2/Aa-snpset_1240k_v3/capture_trim2/v1_2021_01_23/pulldown.oe	/n/groups/reich/adam/repulldown/3.2M_v4_singleUDG/pulldowns/shard-202/execution/half_n-split_268.parameters.stdout	MIB042	/n/data1/hms/genetics/reich/1000Genomes/amh_samples/bohemia2020_samples_from_jena/B-round2/B-fix/samples/MIB042/hg19/aln.fixChr.rmdupse_adna_v2.md_no1kgvar.bam	MIB042	1.171247	1.959069	1417716	1353847	805729	429097	..	F	Bohemia, Mikulovice Family A (21 members) (mother-son: MIB017-MIB052 | son-mother: MIB022-MIB048, MIB043-MIB048 | son-father: MIB022-MIB087, MIB043-MIB087, MIB010-MIB012 | daughter-father: MIB042-MIB043, MIB011-MIB012 | father-son: MIB043-MIB041, MIB012-MIB015, MIB012-MIB018, MIB012-MIB030, MIB012-MIB035 | mother-daughter: MIB044-MIB033 | 2d: MIB054-MIB017, MIB054-MIB052, MIB017-MIB020, MIB017-MI…	12.105894	0	n/a (female)	n/a (female)	..	T1a1	..	..	..
IA	MIB045	MIB045	Mikulovice_30	..	1	2021	PapacScienceAdvances2021	doi:10.1126/sciadv.abi6941	ENA:PRJEB45006	Papac, Luka	Direct: IntCal20	3894	41	2026-1883 calBCE (3589±24 BP, CRL-19423)	..	Czech_EBA_Unetice	Bohemia, Mikulovice	Czech Republic	49.992004	15.776861	0	Repulldown on 3.2M snpset	1240k	1	..	..	/n/groups/reich/sample_db/A-pulldowns_by_project/bohemia2020_samples_from_jena/B-round2/Aa-snpset_1240k_v3/capture_trim2/v1_2021_01_23/pulldown.oe	/n/groups/reich/adam/repulldown/3.2M_v4_singleUDG/pulldowns/shard-132/execution/half_n-split_204.parameters.stdout	MIB045	/n/data1/hms/genetics/reich/1000Genomes/amh_samples/bohemia2020_samples_from_jena/B-round2/B-fix/samples/MIB045/hg19/aln.fixChr.rmdupse_adna_v2.md_no1kgvar.bam	MIB045	1.037017	1.729981	1324110	1264976	753333	403107	..	F	Czech Republic cross-site Family B (43 members) (brothers: MIB060-MIB061 | father-son: MIB051-MIB053, MIB086-MIS002, MIB086-MIB073, MIB086-MIS001, MIB076-MIB083 | son-mother: MIB053-MIB036, MIB073-MIB074, MIS001-MIB074 | daughter-father: MIB053-MIB049, MIB062-MIB002 | father-daughter: MIB056-MIB057, MIB016-MIB037 | mother-daughter: MIB038-MIB045, ROU002-ROU003 | mother-son: MIB038-MIB059 | 1d: MI…	0	0	n/a (female)	n/a (female)	..	V22	..	..	..
IA	MIB046	MIB046	Mikulovice_31	..	1	2021	PapacScienceAdvances2021	doi:10.1126/sciadv.abi6941	ENA:PRJEB45006	Papac, Luka	Direct: IntCal20	3872	41	2019-1826 calBCE (3573±22 BP, CRL-19424)	..	Czech_EBA_Unetice	Bohemia, Mikulovice	Czech Republic	49.992004	15.776861	0	Repulldown on 3.2M snpset	1240k	1	..	..	/n/groups/reich/sample_db/A-pulldowns_by_project/bohemia2020_samples_from_jena/B-round2/Aa-snpset_1240k_v3/capture_trim2/v1_2021_01_23/pulldown.oe	/n/groups/reich/adam/repulldown/3.2M_v4_singleUDG/pulldowns/shard-137/execution/half_n-split_209.parameters.stdout	MIB046	/n/data1/hms/genetics/reich/1000Genomes/amh_samples/bohemia2020_samples_from_jena/B-round2/B-fix/samples/MIB046/hg19/aln.fixChr.rmdupse_adna_v2.md_no1kgvar.bam	MIB046	1.09431	1.782276	1434550	1339557	778760	416198	..	M	Czech Republic cross-site Family B (43 members) (brothers: MIB060-MIB061 | father-son: MIB051-MIB053, MIB086-MIS002, MIB086-MIB073, MIB086-MIS001, MIB076-MIB083 | son-mother: MIB053-MIB036, MIB073-MIB074, MIS001-MIB074 | daughter-father: MIB053-MIB049, MIB062-MIB002 | father-daughter: MIB056-MIB057, MIB016-MIB037 | mother-daughter: MIB038-MIB045, ROU002-ROU003 | mother-son: MIB038-MIB059 | 1d: MI…	0	0	R-L2	R1b1a1b1a1a2b1	..	T2b	..	..	..
IA	MIB047	MIB047	Mikulovice_32	..	1	2021	PapacScienceAdvances2021	doi:10.1126/sciadv.abi6941	ENA:PRJEB45006	Papac, Luka	Direct: IntCal20	3879	40	2020-1829 calBCE (3578±22 BP, CRL-19425)	..	Czech_EBA_Unetice	Bohemia, Mikulovice	Czech Republic	49.992004	15.776861	0	Repulldown on 3.2M snpset	1240k	1	..	..	/n/groups/reich/sample_db/A-pulldowns_by_project/bohemia2020_samples_from_jena/B-round2/Aa-snpset_1240k_v3/capture_trim2/v1_2021_01_23/pulldown.oe	/n/groups/reich/adam/repulldown/3.2M_v4_singleUDG/pulldowns/shard-135/execution/half_n-split_207.parameters.stdout	MIB047	/n/data1/hms/genetics/reich/1000Genomes/amh_samples/bohemia2020_samples_from_jena/B-round2/B-fix/samples/MIB047/hg19/aln.fixChr.rmdupse_adna_v2.md_no1kgvar.bam	MIB047	0.526258	0.915852	939411	895385	576544	303023	..	F	n/a (No relatives detected)	0	0	n/a (female)	n/a (female)	..	T1a1	..	..	..
IA	MIB048	MIB048	Mikulovice_33	..	1	2021	PapacScienceAdvances2021	doi:10.1126/sciadv.abi6941	ENA:PRJEB45006	Papac, Luka	Direct: IntCal20	3825	55	2008-1771 calBCE (3546±27 BP, CRL-19426)	..	Czech_EBA_Unetice	Bohemia, Mikulovice	Czech Republic	49.992004	15.776861	0	Repulldown on 3.2M snpset	1240k	1	..	..	/n/groups/reich/sample_db/A-pulldowns_by_project/bohemia2020_samples_from_jena/B-round2/Aa-snpset_1240k_v3/capture_trim2/v1_2021_01_23/pulldown.oe	/n/groups/reich/adam/repulldown/3.2M_v4_singleUDG/pulldowns/shard-170/execution/half_n-split_239.parameters.stdout	MIB048	/n/data1/hms/genetics/reich/1000Genomes/amh_samples/bohemia2020_samples_from_jena/B-round2/B-fix/samples/MIB048/hg19/aln.fixChr.rmdupse_adna_v2.md_no1kgvar.bam	MIB048	0.779623	1.331514	1190949	1135755	706300	376112	..	F	Bohemia, Mikulovice Family A (21 members) (mother-son: MIB017-MIB052 | son-mother: MIB022-MIB048, MIB043-MIB048 | son-father: MIB022-MIB087, MIB043-MIB087, MIB010-MIB012 | daughter-father: MIB042-MIB043, MIB011-MIB012 | father-son: MIB043-MIB041, MIB012-MIB015, MIB012-MIB018, MIB012-MIB030, MIB012-MIB035 | mother-daughter: MIB044-MIB033 | 2d: MIB054-MIB017, MIB054-MIB052, MIB017-MIB020, MIB017-MI…	22.453602	0	n/a (female)	n/a (female)	..	I4a	..	..	..
IA	MIB049	MIB049	Mikulovice_35	..	1	2021	PapacScienceAdvances2021	doi:10.1126/sciadv.abi6941	ENA:PRJEB45006	Papac, Luka	Direct: IntCal20	3758	51	1893-1694 calBCE (3485±32 BP, CRL-19332)	..	Czech_EBA_Unetice	Bohemia, Mikulovice	Czech Republic	49.992004	15.776861	0	Repulldown on 3.2M snpset	1240k	1	..	..	/n/groups/reich/sample_db/A-pulldowns_by_project/bohemia2020_samples_from_jena/B-round2/Aa-snpset_1240k_v3/capture_trim2/v1_2021_01_23/pulldown.oe	/n/groups/reich/adam/repulldown/3.2M_v4_singleUDG/pulldowns/shard-225/execution/half_n-split_289.parameters.stdout	MIB049	/n/data1/hms/genetics/reich/1000Genomes/amh_samples/bohemia2020_samples_from_jena/B-round2/B-fix/samples/MIB049/hg19/aln.fixChr.rmdupse_adna_v2.md_no1kgvar.bam	MIB049	0.291108	0.502609	645757	615736	401830	214411	..	F	Czech Republic cross-site Family B (43 members) (brothers: MIB060-MIB061 | father-son: MIB051-MIB053, MIB086-MIS002, MIB086-MIB073, MIB086-MIS001, MIB076-MIB083 | son-mother: MIB053-MIB036, MIB073-MIB074, MIS001-MIB074 | daughter-father: MIB053-MIB049, MIB062-MIB002 | father-daughter: MIB056-MIB057, MIB016-MIB037 | mother-daughter: MIB038-MIB045, ROU002-ROU003 | mother-son: MIB038-MIB059 | 1d: MI…	11.37991	0	n/a (female)	n/a (female)	..	H	..	..	..
IA	MIB051	MIB051	Mikulovice_38	..	1	2021	PapacScienceAdvances2021	doi:10.1126/sciadv.abi6941	ENA:PRJEB45006	Papac, Luka	Direct: IntCal20	3792	46	1932-1771 calBCE (3528±19 BP, MAMS-30478)	..	Czech_EBA_Unetice	Bohemia, Mikulovice	Czech Republic	49.992004	15.776861	0	Repulldown on 3.2M snpset	1240k	1	..	..	/n/groups/reich/sample_db/A-pulldowns_by_project/bohemia2020_samples_from_jena/B-round2/Aa-snpset_1240k_v3/capture_trim2/v1_2021_01_23/pulldown.oe	/n/groups/reich/adam/repulldown/3.2M_v4_singleUDG/pulldowns/shard-190/execution/half_n-split_257.parameters.stdout	MIB051	/n/data1/hms/genetics/reich/1000Genomes/amh_samples/bohemia2020_samples_from_jena/B-round2/B-fix/samples/MIB051/hg19/aln.fixChr.rmdupse_adna_v2.md_no1kgvar.bam	MIB051	0.16745	0.289601	419254	397307	265167	140238	..	M	Czech Republic cross-site Family B (43 members) (brothers: MIB060-MIB061 | father-son: MIB051-MIB053, MIB086-MIS002, MIB086-MIB073, MIB086-MIS001, MIB076-MIB083 | son-mother: MIB053-MIB036, MIB073-MIB074, MIS001-MIB074 | daughter-father: MIB053-MIB049, MIB062-MIB002 | father-daughter: MIB056-MIB057, MIB016-MIB037 | mother-daughter: MIB038-MIB045, ROU002-ROU003 | mother-son: MIB038-MIB059 | 1d: MI…	n/a (too few SNPs)	n/a (too few SNPs)	R-Z645	R1a1a1	..	H1	..	..	..
IA	MIB052	MIB052	Mikulovice_40	..	1	2021	PapacScienceAdvances2021	doi:10.1126/sciadv.abi6941	ENA:PRJEB45006	Papac, Luka	Direct: IntCal20	3777	41	1900-1750 calBCE (3514±20 BP, MAMS-30475)	..	Czech_EBA_Unetice	Bohemia, Mikulovice	Czech Republic	49.992004	15.776861	0	Repulldown on 3.2M snpset	1240k	1	..	..	/n/groups/reich/sample_db/A-pulldowns_by_project/bohemia2020_samples_from_jena/B-round2/Aa-snpset_1240k_v3/capture_trim2/v1_2021_01_23/pulldown.oe	/n/groups/reich/adam/repulldown/3.2M_v4_singleUDG/pulldowns/shard-200/execution/half_n-split_266.parameters.stdout	MIB052	/n/data1/hms/genetics/reich/1000Genomes/amh_samples/bohemia2020_samples_from_jena/B-round2/B-fix/samples/MIB052/hg19/aln.fixChr.rmdupse_adna_v2.md_no1kgvar.bam	MIB052	1.207433	2.058295	1462200	1395090	836147	440393	..	F	Bohemia, Mikulovice Family A (21 members) (mother-son: MIB017-MIB052 | son-mother: MIB022-MIB048, MIB043-MIB048 | son-father: MIB022-MIB087, MIB043-MIB087, MIB010-MIB012 | daughter-father: MIB042-MIB043, MIB011-MIB012 | father-son: MIB043-MIB041, MIB012-MIB015, MIB012-MIB018, MIB012-MIB030, MIB012-MIB035 | mother-daughter: MIB044-MIB033 | 2d: MIB054-MIB017, MIB054-MIB052, MIB017-MIB020, MIB017-MI…	0	0	n/a (female)	n/a (female)	..	U2e1	..	..	..
IA	MIB054	MIB054	Mikulovice_42	..	1	2021	PapacScienceAdvances2021	doi:10.1126/sciadv.abi6941	ENA:PRJEB45006	Papac, Luka	Direct: IntCal20	3835	46	1952-1776 calBCE (3550±19 BP, MAMS-30479)	..	Czech_EBA_Unetice	Bohemia, Mikulovice	Czech Republic	49.992004	15.776861	0	Repulldown on 3.2M snpset	1240k	1	..	..	/n/groups/reich/sample_db/A-pulldowns_by_project/bohemia2020_samples_from_jena/B-round2/Aa-snpset_1240k_v3/capture_trim2/v1_2021_01_23/pulldown.oe	/n/groups/reich/adam/repulldown/3.2M_v4_singleUDG/pulldowns/shard-167/execution/half_n-split_236.parameters.stdout	MIB054	/n/data1/hms/genetics/reich/1000Genomes/amh_samples/bohemia2020_samples_from_jena/B-round2/B-fix/samples/MIB054/hg19/aln.fixChr.rmdupse_adna_v2.md_no1kgvar.bam	MIB054	1.315466	2.155576	1585752	1478750	853214	450768	..	M	Bohemia, Mikulovice Family A (21 members) (mother-son: MIB017-MIB052 | son-mother: MIB022-MIB048, MIB043-MIB048 | son-father: MIB022-MIB087, MIB043-MIB087, MIB010-MIB012 | daughter-father: MIB042-MIB043, MIB011-MIB012 | father-son: MIB043-MIB041, MIB012-MIB015, MIB012-MIB018, MIB012-MIB030, MIB012-MIB035 | mother-daughter: MIB044-MIB033 | 2d: MIB054-MIB017, MIB054-MIB052, MIB017-MIB020, MIB017-MI…	11.343702	0	R-L2	R1b1a1b1a1a2b1	..	W1	..	..	..
IA	MIB055	MIB055	Mikulovice_44	..	1	2021	PapacScienceAdvances2021	doi:10.1126/sciadv.abi6941	ENA:PRJEB45006	Papac, Luka	Direct: IntCal20	3773	45	1919-1744 calBCE (3506±27 BP, CRL-19430)	..	Czech_EBA_Unetice	Bohemia, Mikulovice	Czech Republic	49.992004	15.776861	0	Repulldown on 3.2M snpset	1240k	1	..	..	/n/groups/reich/sample_db/A-pulldowns_by_project/bohemia2020_samples_from_jena/B-round2/Aa-snpset_1240k_v3/capture_trim2/v1_2021_01_23/pulldown.oe	/n/groups/reich/adam/repulldown/3.2M_v4_singleUDG/pulldowns/shard-210/execution/half_n-split_275.parameters.stdout	MIB055	/n/data1/hms/genetics/reich/1000Genomes/amh_samples/bohemia2020_samples_from_jena/B-round2/B-fix/samples/MIB055/hg19/aln.fixChr.rmdupse_adna_v2.md_no1kgvar.bam	MIB055	0.05914	0.094559	170592	162581	100132	52867	..	F	n/a (No relatives detected)	n/a (too few SNPs)	n/a (too few SNPs)	n/a (female)	n/a (female)	..	H76	..	..	..
IA	MIB057	MIB057	Mikulovice_47	..	1	2021	PapacScienceAdvances2021	doi:10.1126/sciadv.abi6941	ENA:PRJEB45006	Papac, Luka	Direct: IntCal20	3843	55	2015-1774 calBCE (3556±28 BP, CRL-19433)	..	Czech_EBA_Unetice	Bohemia, Mikulovice	Czech Republic	49.992004	15.776861	0	Repulldown on 3.2M snpset	1240k	1	..	..	/n/groups/reich/sample_db/A-pulldowns_by_project/bohemia2020_samples_from_jena/B-round2/Aa-snpset_1240k_v3/capture_trim2/v1_2021_01_23/pulldown.oe	/n/groups/reich/adam/repulldown/3.2M_v4_singleUDG/pulldowns/shard-163/execution/half_n-split_232.parameters.stdout	MIB057	/n/data1/hms/genetics/reich/1000Genomes/amh_samples/bohemia2020_samples_from_jena/B-round2/B-fix/samples/MIB057/hg19/aln.fixChr.rmdupse_adna_v2.md_no1kgvar.bam	MIB057	1.288509	2.179083	1494554	1428122	835189	441893	..	F	Czech Republic cross-site Family B (43 members) (brothers: MIB060-MIB061 | father-son: MIB051-MIB053, MIB086-MIS002, MIB086-MIB073, MIB086-MIS001, MIB076-MIB083 | son-mother: MIB053-MIB036, MIB073-MIB074, MIS001-MIB074 | daughter-father: MIB053-MIB049, MIB062-MIB002 | father-daughter: MIB056-MIB057, MIB016-MIB037 | mother-daughter: MIB038-MIB045, ROU002-ROU003 | mother-son: MIB038-MIB059 | 1d: MI…	15.5269	0	n/a (female)	n/a (female)	..	I4a	..	..	..
IA	MIB058	MIB058	Mikulovice_48	..	1	2021	PapacScienceAdvances2021	doi:10.1126/sciadv.abi6941	ENA:PRJEB45006	Papac, Luka	Direct: IntCal20	3763	45	1891-1701 calBCE (3492±27 BP, CRL-19434)	..	Czech_EBA_Unetice	Bohemia, Mikulovice	Czech Republic	49.992004	15.776861	0	Repulldown on 3.2M snpset	1240k	1	..	..	/n/groups/reich/sample_db/A-pulldowns_by_project/bohemia2020_samples_from_jena/B-round2/Aa-snpset_1240k_v3/capture_trim2/v1_2021_01_23/pulldown.oe	/n/groups/reich/adam/repulldown/3.2M_v4_singleUDG/pulldowns/shard-220/execution/half_n-split_284.parameters.stdout	MIB058	/n/data1/hms/genetics/reich/1000Genomes/amh_samples/bohemia2020_samples_from_jena/B-round2/B-fix/samples/MIB058/hg19/aln.fixChr.rmdupse_adna_v2.md_no1kgvar.bam	MIB058	1.493444	2.557356	1546000	1475079	884933	465780	..	F	Bohemia, Mikulovice Family A (21 members) (mother-son: MIB017-MIB052 | son-mother: MIB022-MIB048, MIB043-MIB048 | son-father: MIB022-MIB087, MIB043-MIB087, MIB010-MIB012 | daughter-father: MIB042-MIB043, MIB011-MIB012 | father-son: MIB043-MIB041, MIB012-MIB015, MIB012-MIB018, MIB012-MIB030, MIB012-MIB035 | mother-daughter: MIB044-MIB033 | 2d: MIB054-MIB017, MIB054-MIB052, MIB017-MIB020, MIB017-MI…	5.220896	0	n/a (female)	n/a (female)	..	H6a1a	..	..	..
IA	MIB060	MIB060	Mikulovice_52	..	1	2021	PapacScienceAdvances2021	doi:10.1126/sciadv.abi6941	ENA:PRJEB45006	Papac, Luka	Direct: IntCal20	3865	37	2014-1826 calBCE (3568±19 BP, MAMS-30480)	..	Czech_EBA_Unetice	Bohemia, Mikulovice	Czech Republic	49.992004	15.776861	0	Repulldown on 3.2M snpset	1240k	1	..	..	/n/groups/reich/sample_db/A-pulldowns_by_project/bohemia2020_samples_from_jena/B-round2/Aa-snpset_1240k_v3/capture_trim2/v1_2021_01_23/pulldown.oe	/n/groups/reich/adam/repulldown/3.2M_v4_singleUDG/pulldowns/shard-144/execution/half_n-split_215.parameters.stdout	MIB060	/n/data1/hms/genetics/reich/1000Genomes/amh_samples/bohemia2020_samples_from_jena/B-round2/B-fix/samples/MIB060/hg19/aln.fixChr.rmdupse_adna_v2.md_no1kgvar.bam	MIB060	0.634723	1.065003	1082557	1015691	633203	335834	..	M	Czech Republic cross-site Family B (43 members) (brothers: MIB060-MIB061 | father-son: MIB051-MIB053, MIB086-MIS002, MIB086-MIB073, MIB086-MIS001, MIB076-MIB083 | son-mother: MIB053-MIB036, MIB073-MIB074, MIS001-MIB074 | daughter-father: MIB053-MIB049, MIB062-MIB002 | father-daughter: MIB056-MIB057, MIB016-MIB037 | mother-daughter: MIB038-MIB045, ROU002-ROU003 | mother-son: MIB038-MIB059 | 1d: MI…	8.352296	0	R-L2	R1b1a1b1a1a2b1	..	H1	..	..	..
IA	MIB062	MIB062	Mikulovice_56	..	1	2021	PapacScienceAdvances2021	doi:10.1126/sciadv.abi6941	ENA:PRJEB45006	Papac, Luka	Direct: IntCal20	3864	50	2021-1778 calBCE (3568±27 BP, CRL-19437)	..	Czech_EBA_Unetice	Bohemia, Mikulovice	Czech Republic	49.992004	15.776861	0	Repulldown on 3.2M snpset	1240k	1	..	..	/n/groups/reich/sample_db/A-pulldowns_by_project/bohemia2020_samples_from_jena/B-round2/Aa-snpset_1240k_v3/capture_trim2/v1_2021_01_23/pulldown.oe	/n/groups/reich/adam/repulldown/3.2M_v4_singleUDG/pulldowns/shard-145/execution/half_n-split_216.parameters.stdout	MIB062	/n/data1/hms/genetics/reich/1000Genomes/amh_samples/bohemia2020_samples_from_jena/B-round2/B-fix/samples/MIB062/hg19/aln.fixChr.rmdupse_adna_v2.md_no1kgvar.bam	MIB062	0.90684	1.521993	1328735	1242974	761388	402355	..	M	Czech Republic cross-site Family B (43 members) (brothers: MIB060-MIB061 | father-son: MIB051-MIB053, MIB086-MIS002, MIB086-MIB073, MIB086-MIS001, MIB076-MIB083 | son-mother: MIB053-MIB036, MIB073-MIB074, MIS001-MIB074 | daughter-father: MIB053-MIB049, MIB062-MIB002 | father-daughter: MIB056-MIB057, MIB016-MIB037 | mother-daughter: MIB038-MIB045, ROU002-ROU003 | mother-son: MIB038-MIB059 | 1d: MI…	0	0	R-L2	R1b1a1b1a1a2b1	..	K1c1	..	..	..
IA	MIB063	MIB063	Mikulovice_57	..	1	2021	PapacScienceAdvances2021	doi:10.1126/sciadv.abi6941	ENA:PRJEB45006	Papac, Luka	Direct: IntCal20	3813	55	1956-1751 calBCE (3539±28 BP, CRL-19438)	..	Czech_EBA_Unetice	Bohemia, Mikulovice	Czech Republic	49.992004	15.776861	0	Repulldown on 3.2M snpset	1240k	1	..	..	/n/groups/reich/sample_db/A-pulldowns_by_project/bohemia2020_samples_from_jena/B-round2/Aa-snpset_1240k_v3/capture_trim2/v1_2021_01_23/pulldown.oe	/n/groups/reich/adam/repulldown/3.2M_v4_singleUDG/pulldowns/shard-174/execution/half_n-split_242.parameters.stdout	MIB063	/n/data1/hms/genetics/reich/1000Genomes/amh_samples/bohemia2020_samples_from_jena/B-round2/B-fix/samples/MIB063/hg19/aln.fixChr.rmdupse_adna_v2.md_no1kgvar.bam	MIB063	1.294015	2.1374	1567900	1464085	848779	457201	..	M	Czech Republic cross-site Family B (43 members) (brothers: MIB060-MIB061 | father-son: MIB051-MIB053, MIB086-MIS002, MIB086-MIB073, MIB086-MIS001, MIB076-MIB083 | son-mother: MIB053-MIB036, MIB073-MIB074, MIS001-MIB074 | daughter-father: MIB053-MIB049, MIB062-MIB002 | father-daughter: MIB056-MIB057, MIB016-MIB037 | mother-daughter: MIB038-MIB045, ROU002-ROU003 | mother-son: MIB038-MIB059 | 1d: MI…	0	0	R-L2	R1b1a1b1a1a2b1	..	W1c	..	..	..
IA	MIB067	MIB067	Mikulovice_61	..	1	2021	PapacScienceAdvances2021	doi:10.1126/sciadv.abi6941	ENA:PRJEB45006	Papac, Luka	Direct: IntCal20	3782	48	1924-1750 calBCE (3517±27 BP, CRL-19441)	..	Czech_EBA_Unetice	Bohemia, Mikulovice	Czech Republic	49.992004	15.776861	0	Repulldown on 3.2M snpset	1240k	1	..	..	/n/groups/reich/sample_db/A-pulldowns_by_project/bohemia2020_samples_from_jena/B-round2/Aa-snpset_1240k_v3/capture_trim2/v1_2021_01_23/pulldown.oe	/n/groups/reich/adam/repulldown/3.2M_v4_singleUDG/pulldowns/shard-197/execution/half_n-split_263.parameters.stdout	MIB067	/n/data1/hms/genetics/reich/1000Genomes/amh_samples/bohemia2020_samples_from_jena/B-round2/B-fix/samples/MIB067/hg19/aln.fixChr.rmdupse_adna_v2.md_no1kgvar.bam	MIB067	0.360133	0.61832	743205	700444	455650	239174	..	M	Bohemia, Mikulovice Family E (11 members) (son-mother: MIB067-MIB065 | mother-son: MIB065-MIB066 | daughter-father: MIB003-MIB008, MIB068-MIB066 | son-father: MIB004-MIB064 | father-son: MIB008-MIB064, MIB064-MIB066 | siblings: MIB070-MIB071 | 2d: MIB067-MIB003, MIB067-MIB008, MIB067-MIB064, MIB065-MIB068, MIB003-MIB004, MIB003-MIB066, MIB003-MIB070, MIB003-MIB071, MIB004-MIB008, MIB004-MIB066, M…	8.602202	0	R-L2	R1b1a1b1a1a2b1	..	H11b	..	..	..
IA	MIB068	MIB068	Mikulovice_63	..	1	2021	PapacScienceAdvances2021	doi:10.1126/sciadv.abi6941	ENA:PRJEB45006	Papac, Luka	Direct: IntCal20	3757	49	1886-1698 calBCE (3482±28 BP, CRL-19442)	..	Czech_EBA_Unetice	Bohemia, Mikulovice	Czech Republic	49.992004	15.776861	0	Repulldown on 3.2M snpset	1240k	1	..	..	/n/groups/reich/sample_db/A-pulldowns_by_project/bohemia2020_samples_from_jena/B-round2/Aa-snpset_1240k_v3/capture_trim2/v1_2021_01_23/pulldown.oe	/n/groups/reich/adam/repulldown/3.2M_v4_singleUDG/pulldowns/shard-228/execution/half_n-split_291.parameters.stdout	MIB068	/n/data1/hms/genetics/reich/1000Genomes/amh_samples/bohemia2020_samples_from_jena/B-round2/B-fix/samples/MIB068/hg19/aln.fixChr.rmdupse_adna_v2.md_no1kgvar.bam	MIB068	0.472056	0.811696	900256	859289	553131	294371	..	F	Bohemia, Mikulovice Family E (11 members) (son-mother: MIB067-MIB065 | mother-son: MIB065-MIB066 | daughter-father: MIB003-MIB008, MIB068-MIB066 | son-father: MIB004-MIB064 | father-son: MIB008-MIB064, MIB064-MIB066 | siblings: MIB070-MIB071 | 2d: MIB067-MIB003, MIB067-MIB008, MIB067-MIB064, MIB065-MIB068, MIB003-MIB004, MIB003-MIB066, MIB003-MIB070, MIB003-MIB071, MIB004-MIB008, MIB004-MIB066, M…	0	0	n/a (female)	n/a (female)	..	J1c3	..	..	..
IA	MIB069	MIB069	Mikulovice_65	..	1	2021	PapacScienceAdvances2021	doi:10.1126/sciadv.abi6941	ENA:PRJEB45006	Papac, Luka	Direct: IntCal20	3931	47	2116-1893 calBCE (3619±27 BP, CRL-19443)	..	Czech_EBA_Unetice	Bohemia, Mikulovice	Czech Republic	49.992004	15.776861	0	Repulldown on 3.2M snpset	1240k	1	..	..	/n/groups/reich/sample_db/A-pulldowns_by_project/bohemia2020_samples_from_jena/B-round2/Aa-snpset_1240k_v3/capture_trim2/v1_2021_01_23/pulldown.oe	/n/groups/reich/adam/repulldown/3.2M_v4_singleUDG/pulldowns/shard-112/execution/half_n-split_187.parameters.stdout	MIB069	/n/data1/hms/genetics/reich/1000Genomes/amh_samples/bohemia2020_samples_from_jena/B-round2/B-fix/samples/MIB069/hg19/aln.fixChr.rmdupse_adna_v2.md_no1kgvar.bam	MIB069	0.401369	0.697947	806145	768700	500592	264479	..	F	n/a (No relatives detected)	0	0	n/a (female)	n/a (female)	..	U5b2b4	..	..	..
IA	MIB071	MIB071	Mikulovice_70	..	1	2021	PapacScienceAdvances2021	doi:10.1126/sciadv.abi6941	ENA:PRJEB45006	Papac, Luka	Direct: IntCal20	3790	49	1935-1751 calBCE (3525±25 BP, CRL-19446)	..	Czech_EBA_Unetice	Bohemia, Mikulovice	Czech Republic	49.992004	15.776861	0	Repulldown on 3.2M snpset	1240k	1	..	..	/n/groups/reich/sample_db/A-pulldowns_by_project/bohemia2020_samples_from_jena/B-round2/Aa-snpset_1240k_v3/capture_trim2/v1_2021_01_23/pulldown.oe	/n/groups/reich/adam/repulldown/3.2M_v4_singleUDG/pulldowns/shard-194/execution/half_n-split_260.parameters.stdout	MIB071	/n/data1/hms/genetics/reich/1000Genomes/amh_samples/bohemia2020_samples_from_jena/B-round2/B-fix/samples/MIB071/hg19/aln.fixChr.rmdupse_adna_v2.md_no1kgvar.bam	MIB071	1.06016	1.866439	1223056	1143864	733997	389740	..	M	Bohemia, Mikulovice Family E (11 members) (son-mother: MIB067-MIB065 | mother-son: MIB065-MIB066 | daughter-father: MIB003-MIB008, MIB068-MIB066 | son-father: MIB004-MIB064 | father-son: MIB008-MIB064, MIB064-MIB066 | siblings: MIB070-MIB071 | 2d: MIB067-MIB003, MIB067-MIB008, MIB067-MIB064, MIB065-MIB068, MIB003-MIB004, MIB003-MIB066, MIB003-MIB070, MIB003-MIB071, MIB004-MIB008, MIB004-MIB066, M…	5.834299	0	R-L151	R1b1a1b1a1a	..	K1a1b2a	..	..	..
IA	MIB072	MIB072	Mikulovice_71	..	1	2021	PapacScienceAdvances2021	doi:10.1126/sciadv.abi6941	ENA:PRJEB45006	Papac, Luka	Direct: IntCal20	3918	44	2032-1891 calBCE (3608±26 BP, CRL-20093)	..	Czech_EBA_Unetice	Bohemia, Mikulovice	Czech Republic	49.992004	15.776861	0	Repulldown on 3.2M snpset	1240k	1	..	..	/n/groups/reich/sample_db/A-pulldowns_by_project/bohemia2020_samples_from_jena/B-round2/Aa-snpset_1240k_v3/capture_trim2/v1_2021_01_23/pulldown.oe	/n/groups/reich/adam/repulldown/3.2M_v4_singleUDG/pulldowns/shard-118/execution/half_n-split_192.parameters.stdout	MIB072	/n/data1/hms/genetics/reich/1000Genomes/amh_samples/bohemia2020_samples_from_jena/B-round2/B-fix/samples/MIB072/hg19/aln.fixChr.rmdupse_adna_v2.md_no1kgvar.bam	MIB072	0.457468	0.782852	884131	833143	537657	294456	..	M	Bohemia, Mikulovice Family E (11 members) (son-mother: MIB067-MIB065 | mother-son: MIB065-MIB066 | daughter-father: MIB003-MIB008, MIB068-MIB066 | son-father: MIB004-MIB064 | father-son: MIB008-MIB064, MIB064-MIB066 | siblings: MIB070-MIB071 | 2d: MIB067-MIB003, MIB067-MIB008, MIB067-MIB064, MIB065-MIB068, MIB003-MIB004, MIB003-MIB066, MIB003-MIB070, MIB003-MIB071, MIB004-MIB008, MIB004-MIB066, M…	0	0	R-L2	R1b1a1b1a1a2b1	..	U5b2b2	..	..	..
IA	MIB075	MIB075	Mikulovice_75	..	1	2021	PapacScienceAdvances2021	doi:10.1126/sciadv.abi6941	ENA:PRJEB45006	Papac, Luka	Direct: IntCal20	3866	45	2018-1781 calBCE (3569±24 BP, CRL-20097)	..	Czech_EBA_Unetice	Bohemia, Mikulovice	Czech Republic	49.992004	15.776861	0	Repulldown on 3.2M snpset	1240k	1	..	..	/n/groups/reich/sample_db/A-pulldowns_by_project/bohemia2020_samples_from_jena/B-round2/Aa-snpset_1240k_v3/capture_trim2/v1_2021_01_23/pulldown.oe	/n/groups/reich/adam/repulldown/3.2M_v4_singleUDG/pulldowns/shard-143/execution/half_n-split_214.parameters.stdout	MIB075	/n/data1/hms/genetics/reich/1000Genomes/amh_samples/bohemia2020_samples_from_jena/B-round2/B-fix/samples/MIB075/hg19/aln.fixChr.rmdupse_adna_v2.md_no1kgvar.bam	MIB075	0.502754	0.85828	928125	872375	559463	297754	..	M	Czech Republic cross-site Family B (43 members) (brothers: MIB060-MIB061 | father-son: MIB051-MIB053, MIB086-MIS002, MIB086-MIB073, MIB086-MIS001, MIB076-MIB083 | son-mother: MIB053-MIB036, MIB073-MIB074, MIS001-MIB074 | daughter-father: MIB053-MIB049, MIB062-MIB002 | father-daughter: MIB056-MIB057, MIB016-MIB037 | mother-daughter: MIB038-MIB045, ROU002-ROU003 | mother-son: MIB038-MIB059 | 1d: MI…	0	0	R-L2	R1b1a1b1a1a2b1	..	U8b1b1	..	..	..
IA	MIB077	MIB077	Mikulovice_78	..	1	2021	PapacScienceAdvances2021	doi:10.1126/sciadv.abi6941	ENA:PRJEB45006	Papac, Luka	Direct: IntCal20	3961	52	2133-1932 calBCE (3641±24 BP, CRL-20099)	..	Czech_EBA_Unetice	Bohemia, Mikulovice	Czech Republic	49.992004	15.776861	0	Repulldown on 3.2M snpset	1240k	1	..	..	/n/groups/reich/sample_db/A-pulldowns_by_project/bohemia2020_samples_from_jena/B-round2/Aa-snpset_1240k_v3/capture_trim2/v1_2021_01_23/pulldown.oe	/n/groups/reich/adam/repulldown/3.2M_v4_singleUDG/pulldowns/shard-86/execution/half_n-split_163.parameters.stdout	MIB077	/n/data1/hms/genetics/reich/1000Genomes/amh_samples/bohemia2020_samples_from_jena/B-round2/B-fix/samples/MIB077/hg19/aln.fixChr.rmdupse_adna_v2.md_no1kgvar.bam	MIB077	0.04681	0.082281	136583	130246	88791	46262	..	F	Czech Republic cross-site Family B (43 members) (brothers: MIB060-MIB061 | father-son: MIB051-MIB053, MIB086-MIS002, MIB086-MIB073, MIB086-MIS001, MIB076-MIB083 | son-mother: MIB053-MIB036, MIB073-MIB074, MIS001-MIB074 | daughter-father: MIB053-MIB049, MIB062-MIB002 | father-daughter: MIB056-MIB057, MIB016-MIB037 | mother-daughter: MIB038-MIB045, ROU002-ROU003 | mother-son: MIB038-MIB059 | 1d: MI…	n/a (too few SNPs)	n/a (too few SNPs)	n/a (female)	n/a (female)	..	R0	..	..	..
IA	MIB078	MIB078	Mikulovice_79	..	1	2021	PapacScienceAdvances2021	doi:10.1126/sciadv.abi6941	ENA:PRJEB45006	Papac, Luka	Direct: IntCal20	3993	56	2136-1950 calBCE (3660±25 BP, CRL-20100)	..	Czech_EBA_Unetice	Bohemia, Mikulovice	Czech Republic	49.992004	15.776861	0	Repulldown on 3.2M snpset	1240k	1	..	..	/n/groups/reich/sample_db/A-pulldowns_by_project/bohemia2020_samples_from_jena/B-round2/Aa-snpset_1240k_v3/capture_trim2/v1_2021_01_23/pulldown.oe	/n/groups/reich/adam/repulldown/3.2M_v4_singleUDG/pulldowns/shard-77/execution/half_n-split_155.parameters.stdout	MIB078	/n/data1/hms/genetics/reich/1000Genomes/amh_samples/bohemia2020_samples_from_jena/B-round2/B-fix/samples/MIB078/hg19/aln.fixChr.rmdupse_adna_v2.md_no1kgvar.bam	MIB078	0.037529	0.065393	112100	106555	72096	37278	..	F	Czech Republic cross-site Family B (43 members) (brothers: MIB060-MIB061 | father-son: MIB051-MIB053, MIB086-MIS002, MIB086-MIB073, MIB086-MIS001, MIB076-MIB083 | son-mother: MIB053-MIB036, MIB073-MIB074, MIS001-MIB074 | daughter-father: MIB053-MIB049, MIB062-MIB002 | father-daughter: MIB056-MIB057, MIB016-MIB037 | mother-daughter: MIB038-MIB045, ROU002-ROU003 | mother-son: MIB038-MIB059 | 1d: MI…	n/a (too few SNPs)	n/a (too few SNPs)	n/a (female)	n/a (female)	..	..	..	..	..
IA	MIB079	MIB079	Mikulovice_80	..	1	2021	PapacScienceAdvances2021	doi:10.1126/sciadv.abi6941	ENA:PRJEB45006	Papac, Luka	Direct: IntCal20	3871	43	2020-1783 calBCE (3572±23 BP, CRL-20101)	..	Czech_EBA_Unetice	Bohemia, Mikulovice	Czech Republic	49.992004	15.776861	0	Repulldown on 3.2M snpset	1240k	1	..	..	/n/groups/reich/sample_db/A-pulldowns_by_project/bohemia2020_samples_from_jena/B-round2/Aa-snpset_1240k_v3/capture_trim2/v1_2021_01_23/pulldown.oe	/n/groups/reich/adam/repulldown/3.2M_v4_singleUDG/pulldowns/shard-140/execution/half_n-split_211.parameters.stdout	MIB079	/n/data1/hms/genetics/reich/1000Genomes/amh_samples/bohemia2020_samples_from_jena/B-round2/B-fix/samples/MIB079/hg19/aln.fixChr.rmdupse_adna_v2.md_no1kgvar.bam	MIB079	0.070389	0.124965	199194	189811	130126	67267	..	F	n/a (No relatives detected)	n/a (too few SNPs)	n/a (too few SNPs)	n/a (female)	n/a (female)	..	H24	..	..	..
IA	MIB082	MIB082	Mikulovice_83	..	1	2021	PapacScienceAdvances2021	doi:10.1126/sciadv.abi6941	ENA:PRJEB45006	Papac, Luka	Direct: IntCal20	3770	42	1892-1746 calBCE (3502±24 BP, MAMS-30452)	..	Czech_EBA_Unetice	Bohemia, Mikulovice	Czech Republic	49.992004	15.776861	0	Repulldown on 3.2M snpset	1240k	1	..	..	/n/groups/reich/sample_db/A-pulldowns_by_project/bohemia2020_samples_from_jena/B-round2/Aa-snpset_1240k_v3/capture_trim2/v1_2021_01_23/pulldown.oe	/n/groups/reich/adam/repulldown/3.2M_v4_singleUDG/pulldowns/shard-213/execution/half_n-split_278.parameters.stdout	MIB082	/n/data1/hms/genetics/reich/1000Genomes/amh_samples/bohemia2020_samples_from_jena/B-round2/B-fix/samples/MIB082/hg19/aln.fixChr.rmdupse_adna_v2.md_no1kgvar.bam	MIB082	0.328038	0.565121	692563	660533	428760	228886	..	F	Czech Republic cross-site Family B (43 members) (brothers: MIB060-MIB061 | father-son: MIB051-MIB053, MIB086-MIS002, MIB086-MIB073, MIB086-MIS001, MIB076-MIB083 | son-mother: MIB053-MIB036, MIB073-MIB074, MIS001-MIB074 | daughter-father: MIB053-MIB049, MIB062-MIB002 | father-daughter: MIB056-MIB057, MIB016-MIB037 | mother-daughter: MIB038-MIB045, ROU002-ROU003 | mother-son: MIB038-MIB059 | 1d: MI…	0	0	n/a (female)	n/a (female)	..	I4a	..	..	..
IA	MIB087	MIB087	Mikulovice_91	..	1	2021	PapacScienceAdvances2021	doi:10.1126/sciadv.abi6941	ENA:PRJEB45006	Papac, Luka	Direct: IntCal20	3749	51	1882-1696 calBCE (3471±25 BP, MAMS-30456)	..	Czech_EBA_Unetice	Bohemia, Mikulovice	Czech Republic	49.992004	15.776861	0	Repulldown on 3.2M snpset	1240k	1	..	..	/n/groups/reich/sample_db/A-pulldowns_by_project/bohemia2020_samples_from_jena/B-round2/Aa-snpset_1240k_v3/capture_trim2/v1_2021_01_23/pulldown.oe	/n/groups/reich/adam/repulldown/3.2M_v4_singleUDG/pulldowns/shard-232/execution/half_n-split_295.parameters.stdout	MIB087	/n/data1/hms/genetics/reich/1000Genomes/amh_samples/bohemia2020_samples_from_jena/B-round2/B-fix/samples/MIB087/hg19/aln.fixChr.rmdupse_adna_v2.md_no1kgvar.bam	MIB087	0.530485	0.902566	1001863	941193	600308	315269	..	M	Bohemia, Mikulovice Family A (21 members) (mother-son: MIB017-MIB052 | son-mother: MIB022-MIB048, MIB043-MIB048 | son-father: MIB022-MIB087, MIB043-MIB087, MIB010-MIB012 | daughter-father: MIB042-MIB043, MIB011-MIB012 | father-son: MIB043-MIB041, MIB012-MIB015, MIB012-MIB018, MIB012-MIB030, MIB012-MIB035 | mother-daughter: MIB044-MIB033 | 2d: MIB054-MIB017, MIB054-MIB052, MIB017-MIB020, MIB017-MI…	0	0	R-Z70	R1b1a1b1a1a2b2b1~	..	J1c1b1a	..	..	..
IA	MIG009	MIG009	Mikulovice_97b	..	1	2021	PapacScienceAdvances2021	doi:10.1126/sciadv.abi6941	ENA:PRJEB45006	Papac, Luka	Direct: IntCal20	3932	37	2035-1900 calBCE (3621±19 BP, MAMS-30492)	..	Czech_EBA_Unetice	Bohemia, Mikulovice	Czech Republic	49.992004	15.776861	0	Repulldown on 3.2M snpset	1240k	1	..	..	/n/groups/reich/sample_db/A-pulldowns_by_project/bohemia2020_samples_from_jena/B-round2/Aa-snpset_1240k_v3/capture_trim2/v1_2021_01_23/pulldown.oe	/n/groups/reich/adam/repulldown/3.2M_v4_singleUDG/pulldowns/shard-111/execution/half_n-split_186.parameters.stdout	MIG009	/n/data1/hms/genetics/reich/1000Genomes/amh_samples/bohemia2020_samples_from_jena/B-round2/B-fix/samples/MIG009/hg19/aln.fixChr.rmdupse_adna_v2.md_no1kgvar.bam	MIG009	0.024346	0.041253	73059	68883	45776	23779	..	M	Bohemia, Mikulovice Family B (3 members) (1d: MIG010-MIG008 | 2d: MIG008-MIG009)	n/a (too few SNPs)	n/a (too few SNPs)	F	F	..	J1c1b1a1	..	..	..
IA	MIG010	MIG010	Mikulovice_97c	..	1	2021	PapacScienceAdvances2021	doi:10.1126/sciadv.abi6941	ENA:PRJEB45006	Papac, Luka	Direct: IntCal20	3992	55	2135-1951 calBCE (3659±23 BP, CRL-20113)	..	Czech_EBA_Unetice	Bohemia, Mikulovice	Czech Republic	49.992004	15.776861	0	Repulldown on 3.2M snpset	1240k	1	..	..	/n/groups/reich/sample_db/A-pulldowns_by_project/bohemia2020_samples_from_jena/B-round2/Aa-snpset_1240k_v3/capture_trim2/v1_2021_01_23/pulldown.oe	/n/groups/reich/adam/repulldown/3.2M_v4_singleUDG/pulldowns/shard-78/execution/half_n-split_156.parameters.stdout	MIG010	/n/data1/hms/genetics/reich/1000Genomes/amh_samples/bohemia2020_samples_from_jena/B-round2/B-fix/samples/MIG010/hg19/aln.fixChr.rmdupse_adna_v2.md_no1kgvar.bam	MIG010	0.191155	0.335217	473054	451186	302526	159167	..	F	Bohemia, Mikulovice Family B (3 members) (1d: MIG010-MIG008 | 2d: MIG008-MIG009)	n/a (too few SNPs)	n/a (too few SNPs)	n/a (female)	n/a (female)	..	T2e	..	..	..
IA	MIG011	MIG011	Mikulovice_98	..	1	2021	PapacScienceAdvances2021	doi:10.1126/sciadv.abi6941	ENA:PRJEB45006	Papac, Luka	Direct: IntCal20	3990	55	2136-1949 calBCE (3658±24 BP, CRL-20114)	..	Czech_EBA_Unetice	Bohemia, Mikulovice	Czech Republic	49.992004	15.776861	0	Repulldown on 3.2M snpset	1240k	1	..	..	/n/groups/reich/sample_db/A-pulldowns_by_project/bohemia2020_samples_from_jena/B-round2/Aa-snpset_1240k_v3/capture_trim2/v1_2021_01_23/pulldown.oe	/n/groups/reich/adam/repulldown/3.2M_v4_singleUDG/pulldowns/shard-79/execution/half_n-split_157.parameters.stdout	MIG011	/n/data1/hms/genetics/reich/1000Genomes/amh_samples/bohemia2020_samples_from_jena/B-round2/B-fix/samples/MIG011/hg19/aln.fixChr.rmdupse_adna_v2.md_no1kgvar.bam	MIG011	0.318319	0.547811	698324	665907	433506	231522	..	F	n/a (No relatives detected)	22.910011	0	n/a (female)	n/a (female)	..	R1b	..	..	..
IA	MIS001	MIS001	Mikulovice_92a	..	1	2021	PapacScienceAdvances2021	doi:10.1126/sciadv.abi6941	ENA:PRJEB45006	Papac, Luka	Direct: IntCal20	3908	37	2026-1892 calBCE (3601±19 BP, MAMS-30493)	..	Czech_EBA_Unetice	Bohemia, Mikulovice	Czech Republic	49.992004	15.776861	0	Repulldown on 3.2M snpset	1240k	1	..	..	/n/groups/reich/sample_db/A-pulldowns_by_project/bohemia2020_samples_from_jena/B-round2/Aa-snpset_1240k_v3/capture_trim2/v1_2021_01_23/pulldown.oe	/n/groups/reich/adam/repulldown/3.2M_v4_singleUDG/pulldowns/shard-122/execution/half_n-split_196.parameters.stdout	MIS001	/n/data1/hms/genetics/reich/1000Genomes/amh_samples/bohemia2020_samples_from_jena/B-round2/B-fix/samples/MIS001/hg19/aln.fixChr.rmdupse_adna_v2.md_no1kgvar.bam	MIS001	1.735637	3.027341	1460730	1356916	843861	439152	..	M	Czech Republic cross-site Family B (43 members) (brothers: MIB060-MIB061 | father-son: MIB051-MIB053, MIB086-MIS002, MIB086-MIB073, MIB086-MIS001, MIB076-MIB083 | son-mother: MIB053-MIB036, MIB073-MIB074, MIS001-MIB074 | daughter-father: MIB053-MIB049, MIB062-MIB002 | father-daughter: MIB056-MIB057, MIB016-MIB037 | mother-daughter: MIB038-MIB045, ROU002-ROU003 | mother-son: MIB038-MIB059 | 1d: MI…	6.065005	0	R-L2	R1b1a1b1a1a2b1	..	U5b1c1a	..	..	..
IA	MIS002	MIS002	Mikulovice_92b	..	1	2021	PapacScienceAdvances2021	doi:10.1126/sciadv.abi6941	ENA:PRJEB45006	Papac, Luka	Direct: IntCal20	3883	36	2020-1883 calBCE (3582±19 BP, MAMS-30494)	..	Czech_EBA_Unetice	Bohemia, Mikulovice	Czech Republic	49.992004	15.776861	0	Repulldown on 3.2M snpset	1240k	1	..	..	/n/groups/reich/sample_db/A-pulldowns_by_project/bohemia2020_samples_from_jena/B-round2/Aa-snpset_1240k_v3/capture_trim2/v1_2021_01_23/pulldown.oe	/n/groups/reich/adam/repulldown/3.2M_v4_singleUDG/pulldowns/shard-134/execution/half_n-split_206.parameters.stdout	MIS002	/n/data1/hms/genetics/reich/1000Genomes/amh_samples/bohemia2020_samples_from_jena/B-round2/B-fix/samples/MIS002/hg19/aln.fixChr.rmdupse_adna_v2.md_no1kgvar.bam	MIS002	1.441871	2.506337	1440913	1339504	837328	434326	..	M	Czech Republic cross-site Family B (43 members) (brothers: MIB060-MIB061 | father-son: MIB051-MIB053, MIB086-MIS002, MIB086-MIB073, MIB086-MIS001, MIB076-MIB083 | son-mother: MIB053-MIB036, MIB073-MIB074, MIS001-MIB074 | daughter-father: MIB053-MIB049, MIB062-MIB002 | father-daughter: MIB056-MIB057, MIB016-MIB037 | mother-daughter: MIB038-MIB045, ROU002-ROU003 | mother-son: MIB038-MIB059 | 1d: MI…	0	0	R-L2	R1b1a1b1a1a2b1	..	T2c1d1	..	..	..
IA	MIS004	MIS004	Mikulovice_93	..	1	2021	PapacScienceAdvances2021	doi:10.1126/sciadv.abi6941	ENA:PRJEB45006	Papac, Luka	Direct: IntCal20	3833	51	1959-1773 calBCE (3550±23 BP, CRL-20110)	..	Czech_EBA_Unetice	Bohemia, Mikulovice	Czech Republic	49.992004	15.776861	0	Repulldown on 3.2M snpset	1240k	1	..	..	/n/groups/reich/sample_db/A-pulldowns_by_project/bohemia2020_samples_from_jena/B-round2/Aa-snpset_1240k_v3/capture_trim2/v1_2021_01_23/pulldown.oe	/n/groups/reich/adam/repulldown/3.2M_v4_singleUDG/pulldowns/shard-168/execution/half_n-split_237.parameters.stdout	MIS004	/n/data1/hms/genetics/reich/1000Genomes/amh_samples/bohemia2020_samples_from_jena/B-round2/B-fix/samples/MIS004/hg19/aln.fixChr.rmdupse_adna_v2.md_no1kgvar.bam	MIS004	0.167697	0.283551	436135	412367	269566	143605	..	M	Bohemia, Mikulovice Family C (6 members) (daughter-mother: MIB029-MIB013 | 2d: MIB031-MIB032 | 2/3d: MIB006-MIB029, MIB029-MIB031, MIB029-MIS004, MIB013-MIS004)	n/a (too few SNPs)	n/a (too few SNPs)	I-S6635	I2a2a	..	H17	..	..	..
IA	MIS007	MIS007	Mikulovice_72	..	1	2021	PapacScienceAdvances2021	doi:10.1126/sciadv.abi6941	ENA:PRJEB45006	Papac, Luka	Direct: IntCal20	3927	42	2108-1893 calBCE (3616±24 BP, CRL-20094)	..	Czech_EBA_Unetice	Bohemia, Mikulovice	Czech Republic	49.992004	15.776861	0	Repulldown on 3.2M snpset	1240k	1	..	..	/n/groups/reich/sample_db/A-pulldowns_by_project/bohemia2020_samples_from_jena/B-round2/Aa-snpset_1240k_v3/capture_trim2/v1_2021_01_23/pulldown.oe	/n/groups/reich/adam/repulldown/3.2M_v4_singleUDG/pulldowns/shard-114/execution/half_n-split_189.parameters.stdout	MIS007	/n/data1/hms/genetics/reich/1000Genomes/amh_samples/bohemia2020_samples_from_jena/B-round2/B-fix/samples/MIS007/hg19/aln.fixChr.rmdupse_adna_v2.md_no1kgvar.bam	MIS007	0.021839	0.03479	66573	63325	39115	21023	..	F	n/a (No relatives detected)	n/a (too few SNPs)	n/a (too few SNPs)	n/a (female)	n/a (female)	..	..	..	..	..
IA	PMI009	PMI009	Praha-Mi_kovice_31	..	1	2021	PapacScienceAdvances2021	doi:10.1126/sciadv.abi6941	ENA:PRJEB45006	Papac, Luka	Direct: IntCal20	3849	62	2021-1773 calBCE (3560±35 BP, UtC-13190)	..	Czech_EBA_Unetice	Bohemia, Praha-Miškovice	Czech Republic	50.156484	14.538727	0	Repulldown on 3.2M snpset	1240k	1	..	..	/n/groups/reich/sample_db/A-pulldowns_by_project/bohemia2020_samples_from_jena/B-round2/Aa-snpset_1240k_v3/capture_trim2/v1_2021_01_23/pulldown.oe	/n/groups/reich/adam/repulldown/3.2M_v4_singleUDG/pulldowns/shard-159/execution/half_n-split_229.parameters.stdout	PMI009	/n/data1/hms/genetics/reich/1000Genomes/amh_samples/bohemia2020_samples_from_jena/B-round2/B-fix/samples/PMI009/hg19/aln.fixChr.rmdupse_adna_v2.md_no1kgvar.bam	PMI009	0.082304	0.147485	211053	199389	138228	70153	..	M	n/a (No relatives detected)	n/a (too few SNPs)	n/a (too few SNPs)	R-M269	R1b1a1b	..	T2b	..	..	..
IA	PMI010	PMI010	Praha-Mi_kovice_42	..	1	2021	PapacScienceAdvances2021	doi:10.1126/sciadv.abi6941	ENA:PRJEB45006	Papac, Luka	Direct: IntCal20	3902	49	2033-1831 calBCE (3595±30 BP, KIA-35084)	..	Czech_EBA_Unetice	Bohemia, Praha-Miškovice	Czech Republic	50.156484	14.538727	0	Repulldown on 3.2M snpset	1240k	1	..	..	/n/groups/reich/sample_db/A-pulldowns_by_project/bohemia2020_samples_from_jena/B-round2/Aa-snpset_1240k_v3/capture_trim2/v1_2021_01_23/pulldown.oe	/n/groups/reich/adam/repulldown/3.2M_v4_singleUDG/pulldowns/shard-128/execution/half_n-split_200.parameters.stdout	PMI010	/n/data1/hms/genetics/reich/1000Genomes/amh_samples/bohemia2020_samples_from_jena/B-round2/B-fix/samples/PMI010/hg19/aln.fixChr.rmdupse_adna_v2.md_no1kgvar.bam	PMI010	0.363158	0.614383	719487	688303	436110	232236	..	F	n/a (No relatives detected)	0	0	n/a (female)	n/a (female)	..	H13a1a	..	..	..
IA	PMI012	PMI012	Praha-Mi_kovice_27	..	1	2021	PapacScienceAdvances2021	doi:10.1126/sciadv.abi6941	ENA:PRJEB45006	Papac, Luka	Direct: IntCal20	3657	68	1877-1564 calBCE (3410±40 BP, UtC-13188)	..	Czech_EBA_Unetice	Bohemia, Praha-Miškovice	Czech Republic	50.156484	14.538727	0	Repulldown on 3.2M snpset	1240k	1	..	..	/n/groups/reich/sample_db/A-pulldowns_by_project/bohemia2020_samples_from_jena/B-round2/Aa-snpset_1240k_v3/capture_trim2/v1_2021_01_23/pulldown.oe	/n/groups/reich/adam/repulldown/3.2M_v4_singleUDG/pulldowns/shard-242/execution/half_n-split_303.parameters.stdout	PMI012	/n/data1/hms/genetics/reich/1000Genomes/amh_samples/bohemia2020_samples_from_jena/B-round2/B-fix/samples/PMI012/hg19/aln.fixChr.rmdupse_adna_v2.md_no1kgvar.bam	PMI012	0.200309	0.342908	488962	467038	305265	160565	..	F	n/a (No relatives detected)	n/a (too few SNPs)	n/a (too few SNPs)	n/a (female)	n/a (female)	..	J2b1a	..	..	..
IA	ROU003	ROU003	Roudnice nad Labem_1-3	..	1	2021	PapacScienceAdvances2021	doi:10.1126/sciadv.abi6941	ENA:PRJEB45006	Papac, Luka	Context - Kinship (1d relationship with ROU002)	3995	49	2130-1960 BCE	..	Czech_EBA_Unetice	Bohemia, Roudnice nad Labem	Czech Republic	50.416843	14.245509	0	Repulldown on 3.2M snpset	1240k	1	..	..	/n/groups/reich/sample_db/A-pulldowns_by_project/bohemia2020_samples_from_jena/B-round2/Aa-snpset_1240k_v3/capture_trim2/v1_2021_01_23/pulldown.oe	/n/groups/reich/adam/repulldown/3.2M_v4_singleUDG/pulldowns/shard-74/execution/half_n-split_152.parameters.stdout	ROU003	/n/data1/hms/genetics/reich/1000Genomes/amh_samples/bohemia2020_samples_from_jena/B-round2/B-fix/samples/ROU003/hg19/aln.fixChr.rmdupse_adna_v2.md_no1kgvar.bam	ROU003	0.398911	0.677292	810296	773970	492242	260354	..	F	Czech Republic cross-site Family B (43 members) (brothers: MIB060-MIB061 | father-son: MIB051-MIB053, MIB086-MIS002, MIB086-MIB073, MIB086-MIS001, MIB076-MIB083 | son-mother: MIB053-MIB036, MIB073-MIB074, MIS001-MIB074 | daughter-father: MIB053-MIB049, MIB062-MIB002 | father-daughter: MIB056-MIB057, MIB016-MIB037 | mother-daughter: MIB038-MIB045, ROU002-ROU003 | mother-son: MIB038-MIB059 | 1d: MI…	4.4523	0	n/a (female)	n/a (female)	..	U5b1c2	..	..	..
IA	ROU004	ROU004	Roudnice nad Labem_1-4	..	1	2021	PapacScienceAdvances2021	doi:10.1126/sciadv.abi6941	ENA:PRJEB45006	Papac, Luka	Context: Relative - Kinship with ROU002	3995	49	2130-1960 BCE	..	Czech_EBA_Unetice	Bohemia, Roudnice nad Labem	Czech Republic	50.416843	14.245509	0	Repulldown on 3.2M snpset	1240k	1	..	..	/n/groups/reich/sample_db/A-pulldowns_by_project/bohemia2020_samples_from_jena/B-round2/Aa-snpset_1240k_v3/capture_trim2/v1_2021_01_23/pulldown.oe	/n/groups/reich/adam/repulldown/3.2M_v4_singleUDG/pulldowns/shard-75/execution/half_n-split_153.parameters.stdout	ROU004	/n/data1/hms/genetics/reich/1000Genomes/amh_samples/bohemia2020_samples_from_jena/B-round2/B-fix/samples/ROU004/hg19/aln.fixChr.rmdupse_adna_v2.md_no1kgvar.bam	ROU004	0.52988	0.890301	956636	914115	567531	300394	..	F	Czech Republic cross-site Family B (43 members) (brothers: MIB060-MIB061 | father-son: MIB051-MIB053, MIB086-MIS002, MIB086-MIB073, MIB086-MIS001, MIB076-MIB083 | son-mother: MIB053-MIB036, MIB073-MIB074, MIS001-MIB074 | daughter-father: MIB053-MIB049, MIB062-MIB002 | father-daughter: MIB056-MIB057, MIB016-MIB037 | mother-daughter: MIB038-MIB045, ROU002-ROU003 | mother-son: MIB038-MIB059 | 1d: MI…	4.7419	0	n/a (female)	n/a (female)	..	U5b1c2	..	..	..
IA	VLI042	VLI042	Vlin_ves_H443	..	1	2021	PapacScienceAdvances2021	doi:10.1126/sciadv.abi6941	ENA:PRJEB45006	Papac, Luka	Direct: IntCal20	3774	59	1940-1696 calBCE (3504±41 BP, UBA-27398)	..	Czech_EBA_Unetice	Bohemia, Vliněves	Czech Republic	50.365945	14.446606	0	Repulldown on 3.2M snpset	1240k	1	..	..	/n/groups/reich/sample_db/A-pulldowns_by_project/bohemia2020_samples_from_jena/B-round2/Aa-snpset_1240k_v3/capture_trim2/v1_2021_01_23/pulldown.oe	/n/groups/reich/adam/repulldown/3.2M_v4_singleUDG/pulldowns/shard-207/execution/half_n-split_272.parameters.stdout	VLI042	/n/data1/hms/genetics/reich/1000Genomes/amh_samples/bohemia2020_samples_from_jena/B-round2/B-fix/samples/VLI042/hg19/aln.fixChr.rmdupse_adna_v2.md_no1kgvar.bam	VLI042	0.134106	0.241939	328901	309823	214842	109113	..	M	n/a (No relatives detected)	n/a (too few SNPs)	n/a (too few SNPs)	I-L596	I2	..	U5a1g2	..	..	..
IA	VLI045	VLI045	Vlin_ves_H395	..	1	2021	PapacScienceAdvances2021	doi:10.1126/sciadv.abi6941	ENA:PRJEB45006	Papac, Luka	Direct: IntCal20	3943	87	2194-1778 calBCE (3623±58 BP, UBA-27395)	..	Czech_EBA_Unetice	Bohemia, Vliněves	Czech Republic	50.365945	14.446606	0	Repulldown on 3.2M snpset	1240k	1	..	..	/n/groups/reich/sample_db/A-pulldowns_by_project/bohemia2020_samples_from_jena/B-round2/Aa-snpset_1240k_v3/capture_trim2/v1_2021_01_23/pulldown.oe	/n/groups/reich/adam/repulldown/3.2M_v4_singleUDG/pulldowns/shard-105/execution/half_n-split_180.parameters.stdout	VLI045	/n/data1/hms/genetics/reich/1000Genomes/amh_samples/bohemia2020_samples_from_jena/B-round2/B-fix/samples/VLI045/hg19/aln.fixChr.rmdupse_adna_v2.md_no1kgvar.bam	VLI045	0.905465	1.588725	1043630	994895	630048	329275	..	F	n/a (No relatives detected)	5.2252	0	n/a (female)	n/a (female)	..	J1c1b1a	..	..	..
IA	VLI046	VLI046	Vlin_ves_H75	..	1	2021	PapacScienceAdvances2021	doi:10.1126/sciadv.abi6941	ENA:PRJEB45006	Papac, Luka	Direct: IntCal20	3809	60	1958-1748 calBCE (3536±34 BP, UBA-23635)	..	Czech_EBA_Unetice	Bohemia, Vliněves	Czech Republic	50.365945	14.446606	0	Repulldown on 3.2M snpset	1240k	1	..	..	/n/groups/reich/sample_db/A-pulldowns_by_project/bohemia2020_samples_from_jena/B-round2/Aa-snpset_1240k_v3/capture_trim2/v1_2021_01_23/pulldown.oe	/n/groups/reich/adam/repulldown/3.2M_v4_singleUDG/pulldowns/shard-177/execution/half_n-split_245.parameters.stdout	VLI046	/n/data1/hms/genetics/reich/1000Genomes/amh_samples/bohemia2020_samples_from_jena/B-round2/B-fix/samples/VLI046/hg19/aln.fixChr.rmdupse_adna_v2.md_no1kgvar.bam	VLI046	0.06636	0.118759	177736	169597	116773	59239	..	F	n/a (No relatives detected)	n/a (too few SNPs)	n/a (too few SNPs)	n/a (female)	n/a (female)	..	H3	..	..	..
IA	VLI047	VLI047	Vlin_ves_H40	..	1	2021	PapacScienceAdvances2021	doi:10.1126/sciadv.abi6941	ENA:PRJEB45006	Papac, Luka	Context: Archaeological	3800	87	2000-1700 BCE	..	Czech_EBA_Unetice	Bohemia, Vliněves	Czech Republic	50.365945	14.446606	0	Repulldown on 3.2M snpset	1240k	1	..	..	/n/groups/reich/sample_db/A-pulldowns_by_project/bohemia2020_samples_from_jena/B-round2/Aa-snpset_1240k_v3/capture_trim2/v1_2021_01_23/pulldown.oe	/n/groups/reich/adam/repulldown/3.2M_v4_singleUDG/pulldowns/shard-185/execution/half_n-split_252.parameters.stdout	VLI047	/n/data1/hms/genetics/reich/1000Genomes/amh_samples/bohemia2020_samples_from_jena/B-round2/B-fix/samples/VLI047/hg19/aln.fixChr.rmdupse_adna_v2.md_no1kgvar.bam	VLI047	0.446094	0.785026	780345	743510	487406	252865	..	F	n/a (No relatives detected)	8.696995	0	n/a (female)	n/a (female)	..	T2c1d1a	..	..	..
IA	VLI050	VLI050	Vlin_ves_2427	..	1	2021	PapacScienceAdvances2021	doi:10.1126/sciadv.abi6941	ENA:PRJEB45006	Papac, Luka	Direct: IntCal20	3796	59	1950-1745 calBCE (3526±36 BP, UBA-23638)	..	Czech_EBA_Unetice	Bohemia, Vliněves	Czech Republic	50.365945	14.446606	0	Repulldown on 3.2M snpset	1240k	1	..	..	/n/groups/reich/sample_db/A-pulldowns_by_project/bohemia2020_samples_from_jena/B-round2/Aa-snpset_1240k_v3/capture_trim2/v1_2021_01_23/pulldown.oe	/n/groups/reich/adam/repulldown/3.2M_v4_singleUDG/pulldowns/shard-186/execution/half_n-split_253.parameters.stdout	VLI050	/n/data1/hms/genetics/reich/1000Genomes/amh_samples/bohemia2020_samples_from_jena/B-round2/B-fix/samples/VLI050/hg19/aln.fixChr.rmdupse_adna_v2.md_no1kgvar.bam	VLI050	1.018057	1.785739	1134667	1081515	683535	357785	..	F	n/a (No relatives detected)	18.60561	0	n/a (female)	n/a (female)	..	H7a1	..	..	..
IA	VLI053	VLI053	Vlin_ves_H504	..	1	2021	PapacScienceAdvances2021	doi:10.1126/sciadv.abi6941	ENA:PRJEB45006	Papac, Luka	Context: Archaeological	3550	58	1700-1500 BCE	..	Czech_EBA_Unetice	Bohemia, Vliněves	Czech Republic	50.365945	14.446606	0	Repulldown on 3.2M snpset	1240k	1	..	..	/n/groups/reich/sample_db/A-pulldowns_by_project/bohemia2020_samples_from_jena/B-round2/Aa-snpset_1240k_v3/capture_trim2/v1_2021_01_23/pulldown.oe	/n/groups/reich/adam/repulldown/3.2M_v4_singleUDG/pulldowns/shard-250/execution/half_n-split_310.parameters.stdout	VLI053	/n/data1/hms/genetics/reich/1000Genomes/amh_samples/bohemia2020_samples_from_jena/B-round2/B-fix/samples/VLI053/hg19/aln.fixChr.rmdupse_adna_v2.md_no1kgvar.bam	VLI053	0.016301	0.0291	49483	46987	32605	16499	..	F	n/a (No relatives detected)	n/a (too few SNPs)	n/a (too few SNPs)	n/a (female)	n/a (female)	..	K1b1a1	..	..	..
IA	VLI060	VLI060	Vlin_ves_H437-1	..	1	2021	PapacScienceAdvances2021	doi:10.1126/sciadv.abi6941	ENA:PRJEB45006	Papac, Luka	Context: Archaeological (Associated individuals in grave) [VLI065]	3930	92	2140-1820 BCE	..	Czech_EBA_Unetice	Bohemia, Vliněves	Czech Republic	50.365945	14.446606	0	Repulldown on 3.2M snpset	1240k	1	..	..	/n/groups/reich/sample_db/A-pulldowns_by_project/bohemia2020_samples_from_jena/B-round2/Aa-snpset_1240k_v3/capture_trim2/v1_2021_01_23/pulldown.oe	/n/groups/reich/adam/repulldown/3.2M_v4_singleUDG/pulldowns/shard-113/execution/half_n-split_188.parameters.stdout	VLI060	/n/data1/hms/genetics/reich/1000Genomes/amh_samples/bohemia2020_samples_from_jena/B-round2/B-fix/samples/VLI060/hg19/aln.fixChr.rmdupse_adna_v2.md_no1kgvar.bam	VLI060	0.340906	0.591941	680903	648925	423729	219287	..	F	n/a (No relatives detected)	4.428001	0	n/a (female)	n/a (female)	..	T1a1	..	..	..
IA	VLI065	VLI065	Vlin_ves_H437-2	..	1	2021	PapacScienceAdvances2021	doi:10.1126/sciadv.abi6941	ENA:PRJEB45006	Papac, Luka	Direct: IntCal20	3936	80	2140-1780 calBCE (3618±52 BP, UBA-27396)	..	Czech_EBA_Unetice	Bohemia, Vliněves	Czech Republic	50.365945	14.446606	0	Repulldown on 3.2M snpset	1240k	1	..	..	/n/groups/reich/sample_db/A-pulldowns_by_project/bohemia2020_samples_from_jena/B-round2/Aa-snpset_1240k_v3/capture_trim2/v1_2021_01_23/pulldown.oe	/n/groups/reich/adam/repulldown/3.2M_v4_singleUDG/pulldowns/shard-109/execution/half_n-split_184.parameters.stdout	VLI065	/n/data1/hms/genetics/reich/1000Genomes/amh_samples/bohemia2020_samples_from_jena/B-round2/B-fix/samples/VLI065/hg19/aln.fixChr.rmdupse_adna_v2.md_no1kgvar.bam	VLI065	0.281327	0.496452	599251	570708	380109	194210	..	F	n/a (No relatives detected)	n/a (too few SNPs)	n/a (too few SNPs)	n/a (female)	n/a (female)	..	H2b	..	..	..
IA	VLI051	VLI051	Vlin_ves_2544	..	1	2021	PapacScienceAdvances2021	doi:10.1126/sciadv.abi6941	ENA:PRJEB45006	Papac, Luka	Direct: IntCal20	3721	60	1880-1686 calBCE (3449±25 BP, MAMS-44712)	..	Czech_EBA_Unetice_o	Bohemia, Vliněves	Czech Republic	50.365945	14.446606	0	Repulldown on 3.2M snpset	1240k	1	..	..	/n/groups/reich/sample_db/A-pulldowns_by_project/bohemia2020_samples_from_jena/B-round2/Aa-snpset_1240k_v3/capture_trim2/v1_2021_01_23/pulldown.oe	/n/groups/reich/adam/repulldown/3.2M_v4_singleUDG/pulldowns/shard-239/execution/half_n-split_300.parameters.stdout	VLI051	/n/data1/hms/genetics/reich/1000Genomes/amh_samples/bohemia2020_samples_from_jena/B-round2/B-fix/samples/VLI051/hg19/aln.fixChr.rmdupse_adna_v2.md_no1kgvar.bam	VLI051	0.433793	0.755116	725108	678854	443927	229720	..	M	n/a (No relatives detected)	32.338013	0	R-CTS1211	R1a1a1b1a2b	..	U5a1d1	..	..	..
EN	I7272	I7272	BRAN_23 (Grave 23, 31630)	petrous	1	2018	OlaldeNature2018	doi:10.1038/nature25738	ENA:PRJEB23635	Pinhasi, Ron	Direct: IntCal20	5417	74	3624-3376 calBCE (4715±20 BP, PSUAMS-4239)	..	Czech_Eneolithic	Brandýsek	Czech Republic	50.19	14.158	0	Repulldown on 3.2M snpset	1240k	1	/n/data1/hms/genetics/reich/1000Genomes/amh_samples/ancientMergeSets__MT/C-per_sample_versions/I7272/MT.v0002.0__2018_03_08/merged/aln.sort.mapped.rmdupse_adna_v2.md.bam	/n/data1/hms/genetics/reich/1000Genomes/amh_samples/ancientMergeSets__MT/C-per_sample_versions/I7272/MT.v0002.0__2018_03_08/merged/aln.sort.mapped.rmdupse_adna_v2.md.Q10.d1.fa	/n/groups/reich/sample_db/A-pulldowns_by_project/amh_sample_set_merge_v0025.0__2017_09_04__perSample/A-snpset_1240k/infodir/out.All	/n/groups/reich/adam/repulldown/3.2M_v4_singleUDG/pulldowns/shard-270/execution/half_n-split_329.parameters.stdout	I7272	/n/data1/hms/genetics/reich/1000Genomes/amh_samples/ancientMergeSets__CAPTURE/C-per_sample_versions/I7272/v0025.0__2017_09_04/merged/by_chr/	SRC-0-hie1__S7272.E1.L1__half:SRC-1-hie2__S7272.E1.L1__half:SRC-2-hie3__S7272.E1.L1__half	2.104689	3.646946	1298840	1212725	738616	395053	..	M	n/a (no relatives detected)	0	0	I-Y6098	I2a1b1b	288	K2a5	[0.997,1.000]	0.07	0.424
IA	I14980	I14980	2284 (P7A-31688, 1)	petrous	1	2021	PattersonNature2021	doi:10.1038/s41586-021-04287-4	ENA:PRJEB47891	Pinhasi, Ron	Context: Archaeological	2625	72	800-550 BCE	..	Czech_IA_Hallstatt	NW Bohemia, Litoměřice, Lovosice	Czech Republic	50.511157	14.063419	0	Repulldown on 3.2M snpset	1240k	1	..	..	/n/groups/reich/matt/pipeline/pulldown/v38/Oolan/Oolan.half.normal.parameters.stdout	/n/groups/reich/adam/repulldown/3.2M_v4_singleUDG/pulldowns/shard-305/execution/half_n-split_360.parameters.stdout	S14980.Y1.E1.L1	/n/groups/reich/matt/pipeline/released_libraries/S14980.Y1.E1.L1/S14980.Y1.E1.L1.1240k_plus.hg19.v1.bam	Oolan_1240k_plus_half_S14980.Y1.E1.L1_20190220_HLTVWBGX9_1:Oolan_1240k_plus_half_S14980.Y1.E1.L1_20190220_HLTVWBGX9_2:Oolan_1240k_plus_half_S14980.Y1.E1.L1_20190220_HLTVWBGX9_3:Oolan_1240k_plus_half_S14980.Y1.E1.L1_20190220_HLTVWBGX9_4:Oolan_1240k_plus_half_S14980.Y1.E1.L1_20190301_HJ7VWBGX9_1:Oolan_1240k_plus_half_S14980.Y1.E1.L1_20190301_HJ7VWBGX9_2:Oolan_1240k_plus_half_S14980.Y1.E1.L1_2019030…	1.862522	3.249181	1327460	1268666	757608	410988	52.8	F	n/a (no relatives detected)	0	0	n/a (female)	n/a (female)	367.5	U5a2b	[0.982,1.000]	0.133	0.008
IA	I14983	I14983	2287 (P7A-14345, 4/89)	petrous	1	2021	PattersonNature2021	doi:10.1038/s41586-021-04287-4	ENA:PRJEB47891	Pinhasi, Ron	Context: Archaeological	2625	72	800-550 BCE	..	Czech_IA_Hallstatt	NW Bohemia, Litoměřice, Lovosice	Czech Republic	50.511157	14.063419	0	Repulldown on 3.2M snpset	1240k	1	..	..	/n/groups/reich/matt/pipeline/pulldown/v39/Oolan/Oolan.half.normal.parameters.stdout	/n/groups/reich/adam/repulldown/3.2M_v4_singleUDG/pulldowns/shard-307/execution/half_n-split_362.parameters.stdout	S14983.Y1.E1.L1	/n/groups/reich/matt/pipeline/released_libraries/S14983.Y1.E1.L1/S14983.Y1.E1.L1.1240k_plus.hg19.v1.bam	Oolan_1240k_plus_half_S14983.Y1.E1.L1_20190220_HLTVWBGX9_1:Oolan_1240k_plus_half_S14983.Y1.E1.L1_20190220_HLTVWBGX9_2:Oolan_1240k_plus_half_S14983.Y1.E1.L1_20190220_HLTVWBGX9_3:Oolan_1240k_plus_half_S14983.Y1.E1.L1_20190220_HLTVWBGX9_4:Oolan_1240k_plus_half_S14983.Y1.E1.L1_20190301_HJ7VWBGX9_1:Oolan_1240k_plus_half_S14983.Y1.E1.L1_20190301_HJ7VWBGX9_2:Oolan_1240k_plus_half_S14983.Y1.E1.L1_2019030…	0.662669	1.139212	1028388	963822	616743	333121	..	M	Czech Republic, Lovosice Family A (2 members) (I14983-I17312 have a 2d or 3d relationship)	13.617814	0	R-Z2110	R1b1a1b1b3	91.86	J1c1	[0.983,0.998]	0.122	0.389
IA	I15071	I15071	2098 (P7A-37512, B9)	petrous	1	2021	PattersonNature2021	doi:10.1038/s41586-021-04287-4	ENA:PRJEB47891	Pinhasi, Ron	Context: Date on family member I16088 agrees with archaeological context	2625	72	800-550 BCE	..	Czech_IA_Hallstatt	NW Bohemia, Chomutov, Poláky	Czech Republic	50.336647	13.350577	0	Repulldown on 3.2M snpset	1240k	1	..	..	/n/groups/reich/matt/pipeline/pulldown/v38/Nuvian/Nuvian.half.normal.parameters.stdout	/n/groups/reich/adam/repulldown/3.2M_v4_singleUDG/pulldowns/shard-301/execution/half_n-split_357.parameters.stdout	S15071.Y1.E1.L1	/n/groups/reich/matt/pipeline/released_libraries/S15071.Y1.E1.L1/S15071.Y1.E1.L1.1240k_plus.hg19.v1.bam	Nuvian_1240k_plus_half_S15071.Y1.E1.L1_20190214_HLVCYBGX9_1:Nuvian_1240k_plus_half_S15071.Y1.E1.L1_20190214_HLVCYBGX9_2:Nuvian_1240k_plus_half_S15071.Y1.E1.L1_20190214_HLVCYBGX9_3:Nuvian_1240k_plus_half_S15071.Y1.E1.L1_20190214_HLVCYBGX9_4:Nuvian_1240k_plus_half_S15071.Y1.E1.L1_20190305_HJ72LBGX9_1:Nuvian_1240k_plus_half_S15071.Y1.E1.L1_20190305_HJ72LBGX9_2:Nuvian_1240k_plus_half_S15071.Y1.E1.L1_…	0.203157	0.345835	503961	475880	312688	168732	48.7	M	Czech Republic, Pol�ky Family A (3 members) (I16087-I16088 have a 1d relationship; I16088-I15071 have a 2d or 3d relationship)	n/a (too few SNPs)	n/a (too few SNPs)	I-S18331	I2a1b1a1b1b	30.27	U5b1b1+@16192	[0.955,0.986]	0.129	0.388
IA	I16088	I16088	2101 (P7A-38087, Obj. 2)	petrous	1	2021	PattersonNature2021	doi:10.1038/s41586-021-04287-4	ENA:PRJEB47891	Pinhasi, Ron	Direct: IntCal20	2593	67	771-543 calBCE (2495±20 BP, PSUAMS-10021)	..	Czech_IA_Hallstatt	NW Bohemia, Chomutov, Poláky	Czech Republic	50.336647	13.350577	0	Repulldown on 3.2M snpset	1240k	1	..	..	/n/groups/reich/matt/pipeline/pulldown/v38/FenDomar/FenDomar.half.normal.parameters.stdout	/n/groups/reich/adam/repulldown/3.2M_v4_singleUDG/pulldowns/shard-313/execution/half_n-split_368.parameters.stdout	S16088.Y1.E1.L1	/n/groups/reich/matt/pipeline/released_libraries/S16088.Y1.E1.L1/S16088.Y1.E1.L1.1240k_plus.hg19.v1.bam	FenDomar_1240k_plus_half_S16088.Y1.E1.L1_20190502_HC3LCBGXB_1:FenDomar_1240k_plus_half_S16088.Y1.E1.L1_20190502_HC3LCBGXB_2:FenDomar_1240k_plus_half_S16088.Y1.E1.L1_20190502_HC3LCBGXB_3:FenDomar_1240k_plus_half_S16088.Y1.E1.L1_20190502_HC3LCBGXB_4:FenDomar_1240k_plus_half_S16088.Y1.E1.L1_20190510_HFGMNBGXB_1:FenDomar_1240k_plus_half_S16088.Y1.E1.L1_20190510_HFGMNBGXB_2:FenDomar_1240k_plus_half_S1…	0.296896	0.507157	620804	592526	385846	204870	43.5	F	Czech Republic, Pol�ky Family A (3 members) (I16087-I16088 have a 1d relationship; I16088-I15071 have a 2d or 3d relationship)	n/a (too few SNPs)	n/a (too few SNPs)	n/a (female)	n/a (female)	61.63	U5b1b1+@16192	[0.974,0.994]	0.205	0.011
H	I13780	I13780	846 (P7A-16106, 13A)	petrous (CBD)	1	2021	PattersonNature2021	doi:10.1038/s41586-021-04287-4	ENA:PRJEB47891	Pinhasi, Ron	Context: Archaeological	2250	58	400-200 BCE	..	Czech_IA_LaTene	Central Bohemia, Prague 5, Prague-Jinonice (Holmanʼs Garden Centre)	Czech Republic	50.054385	14.363387	0	Repulldown on 3.2M snpset	1240k	1	..	..	/n/groups/reich/matt/pipeline/pulldown/v34.1/Hupyrian/Hupyrian.half.normal.parameters.stdout	/n/groups/reich/adam/repulldown/3.2M_v4_singleUDG/pulldowns/shard-338/execution/half_n-split_390.parameters.stdout	S13780.Y1.E1.L1	/n/groups/reich/matt/pipeline/released_libraries/S13780.Y1.E1.L1/S13780.Y1.E1.L1.1240k_plus.hg19.v1.bam	Hupyrian_1240k_plus_half_S13780.Y1.E1.L1_20181025_HMJFFBGX7_1:Hupyrian_1240k_plus_half_S13780.Y1.E1.L1_20181025_HMJFFBGX7_2:Hupyrian_1240k_plus_half_S13780.Y1.E1.L1_20181025_HMJFFBGX7_3:Hupyrian_1240k_plus_half_S13780.Y1.E1.L1_20181025_HMJFFBGX7_4:Hupyrian_1240k_plus_half_S13780.Y1.E1.L1_20181101_HMGYKBGX7_1:Hupyrian_1240k_plus_half_S13780.Y1.E1.L1_20181101_HMGYKBGX7_2:Hupyrian_1240k_plus_half_S1…	1.343134	2.32529	1308212	1218277	750881	404400	49.9	M	n/a (no relatives detected)	0	0	R-YP5267	R1a1a1b1a1a1c1a3a~	720.9	K1a26	[0.995,1.000]	0.083	0.409
H	I14985	I14985	2343 (P7A-16312, 15/81)	petrous	1	2021	PattersonNature2021	doi:10.1038/s41586-021-04287-4	ENA:PRJEB47891	Pinhasi, Ron	Direct: IntCal20	2225	50	370-197 calBCE (2210±20 BP, PSUAMS-10093)	..	Czech_IA_LaTene	NW Bohemia, Teplice, Radosevice (Cemetery I)	Czech Republic	50.410265	14.074597	0	Repulldown on 3.2M snpset	1240k	1	..	..	/n/groups/reich/matt/pipeline/pulldown/v39/Oolan/Oolan.half.normal.parameters.stdout	/n/groups/reich/adam/repulldown/3.2M_v4_singleUDG/pulldowns/shard-193/execution/half_n-split_25.parameters.stdout	S14985.Y1.E1.L1	/n/groups/reich/matt/pipeline/released_libraries/S14985.Y1.E1.L1/S14985.Y1.E1.L1.1240k_plus.hg19.v1.bam	Oolan_1240k_plus_half_S14985.Y1.E1.L1_20190220_HLTVWBGX9_1:Oolan_1240k_plus_half_S14985.Y1.E1.L1_20190220_HLTVWBGX9_2:Oolan_1240k_plus_half_S14985.Y1.E1.L1_20190220_HLTVWBGX9_3:Oolan_1240k_plus_half_S14985.Y1.E1.L1_20190220_HLTVWBGX9_4:Oolan_1240k_plus_half_S14985.Y1.E1.L1_20190301_HJ7VWBGX9_1:Oolan_1240k_plus_half_S14985.Y1.E1.L1_20190301_HJ7VWBGX9_2:Oolan_1240k_plus_half_S14985.Y1.E1.L1_2019030…	1.842948	3.243078	1298145	1240073	750864	407017	..	F	Czech Republic, Radosevice, Cemetery 1 Family D (4 members) (I17141-I17139 have a 1d relationship, I17141-I17143 have a 1d relationship, I17141-I14985 have a 1d relationship; I17139-I17143 have a 2d or 3d relationship, I17139-I14985 have a 2d or 3d relationship, I17143-I14985 have a 2d or 3d relationship)	0	0	n/a (female)	n/a (female)	324.3	H5c	[0.948,0.976]	0.146	0.009
H	I14986	I14986	2344 (P7A-16366, 21/81)	petrous	1	2021	PattersonNature2021	doi:10.1038/s41586-021-04287-4	ENA:PRJEB47891	Pinhasi, Ron	Context: Archaeological	2255	14	330-280 BCE	..	Czech_IA_LaTene	NW Bohemia, Teplice, Radosevice (Cemetery I)	Czech Republic	50.410265	14.074597	0	Repulldown on 3.2M snpset	1240k	1	..	..	/n/groups/reich/matt/pipeline/pulldown/v39/Oolan/Oolan.half.normal.parameters.stdout	/n/groups/reich/adam/repulldown/3.2M_v4_singleUDG/pulldowns/shard-329/execution/half_n-split_382.parameters.stdout	S14986.Y1.E1.L1	/n/groups/reich/matt/pipeline/released_libraries/S14986.Y1.E1.L1/S14986.Y1.E1.L1.1240k_plus.hg19.v1.bam	Oolan_1240k_plus_half_S14986.Y1.E1.L1_20190220_HLTVWBGX9_1:Oolan_1240k_plus_half_S14986.Y1.E1.L1_20190220_HLTVWBGX9_2:Oolan_1240k_plus_half_S14986.Y1.E1.L1_20190220_HLTVWBGX9_3:Oolan_1240k_plus_half_S14986.Y1.E1.L1_20190220_HLTVWBGX9_4:Oolan_1240k_plus_half_S14986.Y1.E1.L1_20190301_HJ7VWBGX9_1:Oolan_1240k_plus_half_S14986.Y1.E1.L1_20190301_HJ7VWBGX9_2:Oolan_1240k_plus_half_S14986.Y1.E1.L1_2019030…	2.301908	3.983903	1409732	1310513	780542	423178	..	M	n/a (no relatives detected)	0	0	R-L2	R1b1a1b1a1a2b1	440.5	H73	[0.993,1.000]	0.11	0.416
H	I14987	I14987	2345 (P7A-16375, 7/81)	petrous	1	2021	PattersonNature2021	doi:10.1038/s41586-021-04287-4	ENA:PRJEB47891	Pinhasi, Ron	Context: Archaeological	2255	14	330-280 BCE	..	Czech_IA_LaTene	NW Bohemia, Teplice, Radosevice (Cemetery I)	Czech Republic	50.410265	14.074597	0	Repulldown on 3.2M snpset	1240k	1	..	..	/n/groups/reich/matt/pipeline/pulldown/v38/Oolan/Oolan.half.normal.parameters.stdout	/n/groups/reich/adam/repulldown/3.2M_v4_singleUDG/pulldowns/shard-330/execution/half_n-split_383.parameters.stdout	S14987.Y1.E1.L1	/n/groups/reich/matt/pipeline/released_libraries/S14987.Y1.E1.L1/S14987.Y1.E1.L1.1240k_plus.hg19.v1.bam	Oolan_1240k_plus_half_S14987.Y1.E1.L1_20190220_HLTVWBGX9_1:Oolan_1240k_plus_half_S14987.Y1.E1.L1_20190220_HLTVWBGX9_2:Oolan_1240k_plus_half_S14987.Y1.E1.L1_20190220_HLTVWBGX9_3:Oolan_1240k_plus_half_S14987.Y1.E1.L1_20190220_HLTVWBGX9_4:Oolan_1240k_plus_half_S14987.Y1.E1.L1_20190301_HJ7VWBGX9_1:Oolan_1240k_plus_half_S14987.Y1.E1.L1_20190301_HJ7VWBGX9_4	0.667708	1.159784	849107	795834	502429	271141	54.5	M	n/a (no relatives detected)	4.253006	0	R-P312	R1b1a1b1a1a2	113	T1a1	[0.994,1.000]	0.119	0.422
H	I15039	I15039	2489 (P7A-8362, 31B)	petrous	1	2021	PattersonNature2021	doi:10.1038/s41586-021-04287-4	ENA:PRJEB47891	Pinhasi, Ron	Context: Archaeological	2185	32	290-180 BCE	..	Czech_IA_LaTene	NW Bohemia, Teplice, Radosevice (Cemetery II)	Czech Republic	50.410265	14.074597	0	Repulldown on 3.2M snpset	1240k	1	..	..	/n/groups/reich/matt/pipeline/pulldown/v39/Oolan/Oolan.half.normal.parameters.stdout	/n/groups/reich/adam/repulldown/3.2M_v4_singleUDG/pulldowns/shard-315/execution/half_n-split_36.parameters.stdout	S15039.Y1.E1.L1	/n/groups/reich/matt/pipeline/released_libraries/S15039.Y1.E1.L1/S15039.Y1.E1.L1.1240k_plus.hg19.v1.bam	Oolan_1240k_plus_half_S15039.Y1.E1.L1_20190220_HLTVWBGX9_1:Oolan_1240k_plus_half_S15039.Y1.E1.L1_20190220_HLTVWBGX9_2:Oolan_1240k_plus_half_S15039.Y1.E1.L1_20190220_HLTVWBGX9_3:Oolan_1240k_plus_half_S15039.Y1.E1.L1_20190220_HLTVWBGX9_4:Oolan_1240k_plus_half_S15039.Y1.E1.L1_20190301_HJ7VWBGX9_1:Oolan_1240k_plus_half_S15039.Y1.E1.L1_20190301_HJ7VWBGX9_2:Oolan_1240k_plus_half_S15039.Y1.E1.L1_2019030…	2.425653	4.207442	1424405	1361817	799480	433481	..	F	Czech Republic, Radosevice, Cemetery 2 Family B (4 members) (I15039-I15953 have a mother-daughter relationship [order unknown]; I15952 has a 2d or 3d relationship to I15039-I15953; I15042-I15953 have a 2d or 3d relationship)	0	0	n/a (female)	n/a (female)	370	H6a1a	[0.989,0.999]	0.091	0.008
H	I15040	I15040	2490 (P7A-8366, 35/77)	petrous	1	2021	PattersonNature2021	doi:10.1038/s41586-021-04287-4	ENA:PRJEB47891	Pinhasi, Ron	Context: Archaeological	2240	64	400-180 BCE	..	Czech_IA_LaTene	NW Bohemia, Teplice, Radosevice (Cemetery II)	Czech Republic	50.410265	14.074597	0	Repulldown on 3.2M snpset	1240k	1	..	..	/n/groups/reich/matt/pipeline/pulldown/v39/Oolan/Oolan.half.normal.parameters.stdout	/n/groups/reich/adam/repulldown/3.2M_v4_singleUDG/pulldowns/shard-104/execution/half_n-split_17.parameters.stdout	S15040.Y1.E1.L1	/n/groups/reich/matt/pipeline/released_libraries/S15040.Y1.E1.L1/S15040.Y1.E1.L1.1240k_plus.hg19.v1.bam	Oolan_1240k_plus_half_S15040.Y1.E1.L1_20190220_HLTVWBGX9_1:Oolan_1240k_plus_half_S15040.Y1.E1.L1_20190220_HLTVWBGX9_2:Oolan_1240k_plus_half_S15040.Y1.E1.L1_20190220_HLTVWBGX9_3:Oolan_1240k_plus_half_S15040.Y1.E1.L1_20190220_HLTVWBGX9_4:Oolan_1240k_plus_half_S15040.Y1.E1.L1_20190301_HJ7VWBGX9_1:Oolan_1240k_plus_half_S15040.Y1.E1.L1_20190301_HJ7VWBGX9_2:Oolan_1240k_plus_half_S15040.Y1.E1.L1_2019030…	0.956513	1.601496	1241344	1159917	708239	383702	..	M	n/a (no relatives detected)	0	0	I-L699	I2a1b1a2a2a	167.2	U5b1b1+@16192	[0.959,0.984]	0.082	0.39
H	I15042	I15042	2492 (P7A-8364, 33/77)	petrous	1	2021	PattersonNature2021	doi:10.1038/s41586-021-04287-4	ENA:PRJEB47891	Pinhasi, Ron	Direct: IntCal20	2225	50	370-197 calBCE (2210±20 BP, PSUAMS-9773)	..	Czech_IA_LaTene	NW Bohemia, Teplice, Radosevice (Cemetery II)	Czech Republic	50.410265	14.074597	0	Repulldown on 3.2M snpset	1240k	1	..	..	/n/groups/reich/matt/pipeline/pulldown/v38/Oolan/Oolan.half.normal.parameters.stdout	/n/groups/reich/adam/repulldown/3.2M_v4_singleUDG/pulldowns/shard-204/execution/half_n-split_26.parameters.stdout	S15042.Y1.E1.L1	/n/groups/reich/matt/pipeline/released_libraries/S15042.Y1.E1.L1/S15042.Y1.E1.L1.1240k_plus.hg19.v1.bam	Oolan_1240k_plus_half_S15042.Y1.E1.L1_20190220_HLTVWBGX9_1:Oolan_1240k_plus_half_S15042.Y1.E1.L1_20190220_HLTVWBGX9_2:Oolan_1240k_plus_half_S15042.Y1.E1.L1_20190220_HLTVWBGX9_3:Oolan_1240k_plus_half_S15042.Y1.E1.L1_20190220_HLTVWBGX9_4:Oolan_1240k_plus_half_S15042.Y1.E1.L1_20190301_HJ7VWBGX9_1:Oolan_1240k_plus_half_S15042.Y1.E1.L1_20190301_HJ7VWBGX9_2:Oolan_1240k_plus_half_S15042.Y1.E1.L1_2019030…	2.48743	4.273648	1477747	1373391	799821	433599	54.9	M	Czech Republic, Radosevice, Cemetery 2 Family B (4 members) (I15039-I15953 have a mother-daughter relationship [order unknown]; I15952 has a 2d or 3d relationship to I15039-I15953; I15042-I15953 have a 2d or 3d relationship)	9.679797	0	R-P312	R1b1a1b1a1a2	456.2	H26a1	[0.988,0.999]	0.117	0.413
H	I15043	I15043	2493 (P7A-8358, 21)	petrous	1	2021	PattersonNature2021	doi:10.1038/s41586-021-04287-4	ENA:PRJEB47891	Pinhasi, Ron	Context: Archaeological	2240	23	330-250 BCE	..	Czech_IA_LaTene	NW Bohemia, Teplice, Radosevice (Cemetery II)	Czech Republic	50.410265	14.074597	0	Repulldown on 3.2M snpset	1240k	1	..	..	/n/groups/reich/matt/pipeline/pulldown/v38/Oolan/Oolan.half.normal.parameters.stdout	/n/groups/reich/adam/repulldown/3.2M_v4_singleUDG/pulldowns/shard-115/execution/half_n-split_18.parameters.stdout	S15043.Y1.E1.L1	/n/groups/reich/matt/pipeline/released_libraries/S15043.Y1.E1.L1/S15043.Y1.E1.L1.1240k_plus.hg19.v1.bam	Oolan_1240k_plus_half_S15043.Y1.E1.L1_20190220_HLTVWBGX9_1:Oolan_1240k_plus_half_S15043.Y1.E1.L1_20190220_HLTVWBGX9_2:Oolan_1240k_plus_half_S15043.Y1.E1.L1_20190220_HLTVWBGX9_3:Oolan_1240k_plus_half_S15043.Y1.E1.L1_20190220_HLTVWBGX9_4:Oolan_1240k_plus_half_S15043.Y1.E1.L1_20190301_HJ7VWBGX9_1:Oolan_1240k_plus_half_S15043.Y1.E1.L1_20190301_HJ7VWBGX9_2:Oolan_1240k_plus_half_S15043.Y1.E1.L1_2019030…	2.690711	4.680737	1466426	1402557	812247	440594	54.3	F	n/a (no relatives detected)	50.233294	25.606001	n/a (female)	n/a (female)	404.5	U5b2b3a1	[0.981,0.996]	0.124	0.007
H	I15044	I15044	2494 (P7A-8342, 3 (B)	petrous	1	2021	PattersonNature2021	doi:10.1038/s41586-021-04287-4	ENA:PRJEB47891	Pinhasi, Ron	Direct: IntCal20	2230	51	381-203 calBCE (2230±20 BP, PSUAMS-10095)	..	Czech_IA_LaTene	NW Bohemia, Teplice, Radosevice (Cemetery II)	Czech Republic	50.410265	14.074597	0	Repulldown on 3.2M snpset	1240k	1	..	..	/n/groups/reich/matt/pipeline/pulldown/v38/Oolan/Oolan.half.normal.parameters.stdout	/n/groups/reich/adam/repulldown/3.2M_v4_singleUDG/pulldowns/shard-171/execution/half_n-split_23.parameters.stdout	S15044.Y1.E1.L1	/n/groups/reich/matt/pipeline/released_libraries/S15044.Y1.E1.L1/S15044.Y1.E1.L1.1240k_plus.hg19.v1.bam	Oolan_1240k_plus_half_S15044.Y1.E1.L1_20190220_HLTVWBGX9_1:Oolan_1240k_plus_half_S15044.Y1.E1.L1_20190220_HLTVWBGX9_2:Oolan_1240k_plus_half_S15044.Y1.E1.L1_20190220_HLTVWBGX9_3:Oolan_1240k_plus_half_S15044.Y1.E1.L1_20190220_HLTVWBGX9_4:Oolan_1240k_plus_half_S15044.Y1.E1.L1_20190301_HJ7VWBGX9_1:Oolan_1240k_plus_half_S15044.Y1.E1.L1_20190301_HJ7VWBGX9_2:Oolan_1240k_plus_half_S15044.Y1.E1.L1_2019030…	2.288347	3.948973	1465165	1400353	824994	446107	56.6	F	n/a (no relatives detected)	0	0	n/a (female)	n/a (female)	402.5	H3v+16093	[0.972,0.992]	0.115	0.007
H	I15045	I15045	2495 (P7A-8360, 24/71)	petrous	1	2021	PattersonNature2021	doi:10.1038/s41586-021-04287-4	ENA:PRJEB47891	Pinhasi, Ron	Context: Archaeological	2255	14	330-280 BCE	..	Czech_IA_LaTene	NW Bohemia, Teplice, Radosevice (Cemetery II)	Czech Republic	50.410265	14.074597	0	Repulldown on 3.2M snpset	1240k	1	..	..	/n/groups/reich/matt/pipeline/pulldown/v39/Oolan/Oolan.half.normal.parameters.stdout	/n/groups/reich/adam/repulldown/3.2M_v4_singleUDG/pulldowns/shard-336/execution/half_n-split_389.parameters.stdout	S15045.Y1.E1.L1	/n/groups/reich/matt/pipeline/released_libraries/S15045.Y1.E1.L1/S15045.Y1.E1.L1.1240k_plus.hg19.v1.bam	Oolan_1240k_plus_half_S15045.Y1.E1.L1_20190220_HLTVWBGX9_1:Oolan_1240k_plus_half_S15045.Y1.E1.L1_20190220_HLTVWBGX9_2:Oolan_1240k_plus_half_S15045.Y1.E1.L1_20190220_HLTVWBGX9_3:Oolan_1240k_plus_half_S15045.Y1.E1.L1_20190220_HLTVWBGX9_4:Oolan_1240k_plus_half_S15045.Y1.E1.L1_20190301_HJ7VWBGX9_1:Oolan_1240k_plus_half_S15045.Y1.E1.L1_20190301_HJ7VWBGX9_2:Oolan_1240k_plus_half_S15045.Y1.E1.L1_2019030…	2.543624	4.420206	1459354	1395318	810542	438176	..	F	n/a (no relatives detected)	4.492999	0	n/a (female)	n/a (female)	496.8	H13a1a1a	[0.983,0.996]	0.108	0.009
H	I15046	I15046	2496 (P7A-8352, 14/76)	petrous	1	2021	PattersonNature2021	doi:10.1038/s41586-021-04287-4	ENA:PRJEB47891	Pinhasi, Ron	Direct: IntCal20	2256	60	394-208 calBCE (2260±20 BP, PSUAMS-10096)	..	Czech_IA_LaTene	NW Bohemia, Teplice, Radosevice (Cemetery II)	Czech Republic	50.410265	14.074597	0	Repulldown on 3.2M snpset	1240k	1	..	..	/n/groups/reich/matt/pipeline/pulldown/v39/Oolan/Oolan.half.normal.parameters.stdout	/n/groups/reich/adam/repulldown/3.2M_v4_singleUDG/pulldowns/shard-328/execution/half_n-split_381.parameters.stdout	S15046.Y1.E1.L1	/n/groups/reich/matt/pipeline/released_libraries/S15046.Y1.E1.L1/S15046.Y1.E1.L1.1240k_plus.hg19.v1.bam	Oolan_1240k_plus_half_S15046.Y1.E1.L1_20190220_HLTVWBGX9_1:Oolan_1240k_plus_half_S15046.Y1.E1.L1_20190220_HLTVWBGX9_2:Oolan_1240k_plus_half_S15046.Y1.E1.L1_20190220_HLTVWBGX9_3:Oolan_1240k_plus_half_S15046.Y1.E1.L1_20190220_HLTVWBGX9_4:Oolan_1240k_plus_half_S15046.Y1.E1.L1_20190301_HJ7VWBGX9_1:Oolan_1240k_plus_half_S15046.Y1.E1.L1_20190301_HJ7VWBGX9_2:Oolan_1240k_plus_half_S15046.Y1.E1.L1_2019030…	2.768667	4.81796	1458219	1393966	814646	441714	..	F	n/a (no relatives detected)	4.244703	0	n/a (female)	n/a (female)	469.1	H4a1c1a	[0.983,0.997]	0.094	0.009
H	I15047	I15047	2497 (P7A-8367, 36)	petrous	1	2021	PattersonNature2021	doi:10.1038/s41586-021-04287-4	ENA:PRJEB47891	Pinhasi, Ron	Context: Archaeological	2170	23	260-180 BCE	..	Czech_IA_LaTene	NW Bohemia, Teplice, Radosevice (Cemetery II)	Czech Republic	50.410265	14.074597	0	Repulldown on 3.2M snpset	1240k	1	..	..	/n/groups/reich/matt/pipeline/pulldown/v39/Oolan/Oolan.half.normal.parameters.stdout	/n/groups/reich/adam/repulldown/3.2M_v4_singleUDG/pulldowns/shard-337/execution/half_n-split_38.parameters.stdout	S15047.Y1.E1.L1	/n/groups/reich/matt/pipeline/released_libraries/S15047.Y1.E1.L1/S15047.Y1.E1.L1.1240k_plus.hg19.v1.bam	Oolan_1240k_plus_half_S15047.Y1.E1.L1_20190220_HLTVWBGX9_1:Oolan_1240k_plus_half_S15047.Y1.E1.L1_20190220_HLTVWBGX9_2:Oolan_1240k_plus_half_S15047.Y1.E1.L1_20190220_HLTVWBGX9_3:Oolan_1240k_plus_half_S15047.Y1.E1.L1_20190220_HLTVWBGX9_4:Oolan_1240k_plus_half_S15047.Y1.E1.L1_20190301_HJ7VWBGX9_1:Oolan_1240k_plus_half_S15047.Y1.E1.L1_20190301_HJ7VWBGX9_2:Oolan_1240k_plus_half_S15047.Y1.E1.L1_2019030…	0.460321	0.738586	926117	871955	523727	285649	..	M	n/a (no relatives detected)	0	0	R-Z283	R1a1a1	106.1	H13a1a1	[0.985,0.998]	0.111	0.386
IA	I15048	I15048	2498 (P7A-8341, 2/74)	petrous	1	2021	PattersonNature2021	doi:10.1038/s41586-021-04287-4	ENA:PRJEB47891	Pinhasi, Ron	Context: Archaeological	2385	26	480-390 BCE	..	Czech_IA_LaTene	NW Bohemia, Teplice, Radosevice (Cemetery II)	Czech Republic	50.410265	14.074597	0	Repulldown on 3.2M snpset	1240k	1	..	..	/n/groups/reich/matt/pipeline/pulldown/v39/Oolan/Oolan.half.normal.parameters.stdout	/n/groups/reich/adam/repulldown/3.2M_v4_singleUDG/pulldowns/shard-317/execution/half_n-split_371.parameters.stdout	S15048.Y1.E1.L1	/n/groups/reich/matt/pipeline/released_libraries/S15048.Y1.E1.L1/S15048.Y1.E1.L1.1240k_plus.hg19.v1.bam	Oolan_1240k_plus_half_S15048.Y1.E1.L1_20190220_HLTVWBGX9_1:Oolan_1240k_plus_half_S15048.Y1.E1.L1_20190220_HLTVWBGX9_2:Oolan_1240k_plus_half_S15048.Y1.E1.L1_20190220_HLTVWBGX9_3:Oolan_1240k_plus_half_S15048.Y1.E1.L1_20190220_HLTVWBGX9_4:Oolan_1240k_plus_half_S15048.Y1.E1.L1_20190301_HJ7VWBGX9_1:Oolan_1240k_plus_half_S15048.Y1.E1.L1_20190301_HJ7VWBGX9_2:Oolan_1240k_plus_half_S15048.Y1.E1.L1_2019030…	1.235655	2.040524	1358305	1267979	737326	401588	..	M	n/a (no relatives detected)	14.742792	0	R-BY32273	R1b1a1b1a1a2	229.7	H1aa1	[0.976,0.994]	0.08	0.392
H	I15049	I15049	2504 (P7A-8359, 22/81)	petrous	1	2021	PattersonNature2021	doi:10.1038/s41586-021-04287-4	ENA:PRJEB47891	Pinhasi, Ron	Context: Archaeological	2275	43	400-250 BCE	..	Czech_IA_LaTene	NW Bohemia, Teplice, Radosevice (Cemetery II)	Czech Republic	50.410265	14.074597	0	Repulldown on 3.2M snpset	1240k	1	..	..	/n/groups/reich/matt/pipeline/pulldown/v38/Oolan/Oolan.half.normal.parameters.stdout	/n/groups/reich/adam/repulldown/3.2M_v4_singleUDG/pulldowns/shard-323/execution/half_n-split_377.parameters.stdout	S15049.Y1.E1.L1	/n/groups/reich/matt/pipeline/released_libraries/S15049.Y1.E1.L1/S15049.Y1.E1.L1.1240k_plus.hg19.v1.bam	Oolan_1240k_plus_half_S15049.Y1.E1.L1_20190220_HLTVWBGX9_1:Oolan_1240k_plus_half_S15049.Y1.E1.L1_20190220_HLTVWBGX9_2:Oolan_1240k_plus_half_S15049.Y1.E1.L1_20190220_HLTVWBGX9_3:Oolan_1240k_plus_half_S15049.Y1.E1.L1_20190220_HLTVWBGX9_4:Oolan_1240k_plus_half_S15049.Y1.E1.L1_20190301_HJ7VWBGX9_1	0.499322	0.859431	743798	697568	441201	237368	55.5	M	n/a (no relatives detected)	4.367801	0	R-Z645	R1a1a1	82.7	W1+119	[0.992,0.999]	0.128	0.425
IA	I16090	I16090	2107 (P7A-14437, Obj. 7 f-g)	petrous	1	2021	PattersonNature2021	doi:10.1038/s41586-021-04287-4	ENA:PRJEB47891	Pinhasi, Ron	Direct: IntCal20	2350	14	452-382 calBCE (2340±20 BP, PSUAMS-10103)	..	Czech_IA_LaTene_Hallstatt	Central Bohemia, Prague 6, Prague-Ruzyně	Czech Republic	50.083333	14.316667	0	Repulldown on 3.2M snpset	1240k	1	..	..	/n/groups/reich/matt/pipeline/pulldown/v38/FenDomar/FenDomar.half.normal.parameters.stdout	/n/groups/reich/adam/repulldown/3.2M_v4_singleUDG/pulldowns/shard-319/execution/half_n-split_373.parameters.stdout	S16090.Y1.E1.L1	/n/groups/reich/matt/pipeline/released_libraries/S16090.Y1.E1.L1/S16090.Y1.E1.L1.1240k_plus.hg19.v1.bam	FenDomar_1240k_plus_half_S16090.Y1.E1.L1_20190502_HC3LCBGXB_1:FenDomar_1240k_plus_half_S16090.Y1.E1.L1_20190502_HC3LCBGXB_2:FenDomar_1240k_plus_half_S16090.Y1.E1.L1_20190502_HC3LCBGXB_3:FenDomar_1240k_plus_half_S16090.Y1.E1.L1_20190502_HC3LCBGXB_4:FenDomar_1240k_plus_half_S16090.Y1.E1.L1_20190510_HFGMNBGXB_1:FenDomar_1240k_plus_half_S16090.Y1.E1.L1_20190510_HFGMNBGXB_2:FenDomar_1240k_plus_half_S1…	1.587155	2.7172	1324904	1264621	771699	414576	53.7	F	n/a (no relatives detected)	0	0	n/a (female)	n/a (female)	505.1	V10	[0.988,0.999]	0.076	0.009
IA	I13781	I13781	847 (P7A-31267, 1)	petrous (CBD)	1	2021	PattersonNature2021	doi:10.1038/s41586-021-04287-4	ENA:PRJEB47891	Pinhasi, Ron	Direct: IntCal20	2977	49	1117-931 calBCE (2860±25 BP, PSUAMS-10016)	..	Czech_LBA_IA_Knoviz_Hallstatt	NW Bohemia, Teplice, Bílina (Rudiay I/Maxim Gorkij)	Czech Republic	50.556196	13.763549	0	Repulldown on 3.2M snpset	1240k	1	..	..	/n/groups/reich/matt/pipeline/pulldown/v34.1/Hupyrian/Hupyrian.half.normal.parameters.stdout	/n/groups/reich/adam/repulldown/3.2M_v4_singleUDG/pulldowns/shard-290/execution/half_n-split_347.parameters.stdout	S13781.Y1.E1.L1	/n/groups/reich/matt/pipeline/released_libraries/S13781.Y1.E1.L1/S13781.Y1.E1.L1.1240k_plus.hg19.v1.bam	Hupyrian_1240k_plus_half_S13781.Y1.E1.L1_20181025_HMJFFBGX7_1:Hupyrian_1240k_plus_half_S13781.Y1.E1.L1_20181025_HMJFFBGX7_2:Hupyrian_1240k_plus_half_S13781.Y1.E1.L1_20181025_HMJFFBGX7_3:Hupyrian_1240k_plus_half_S13781.Y1.E1.L1_20181025_HMJFFBGX7_4:Hupyrian_1240k_plus_half_S13781.Y1.E1.L1_20181101_HMGYKBGX7_1:Hupyrian_1240k_plus_half_S13781.Y1.E1.L1_20181101_HMGYKBGX7_2:Hupyrian_1240k_plus_half_S1…	1.502602	2.610158	1328596	1267448	779465	418707	56.2	F	n/a (no relatives detected)	4.428005	0	n/a (female)	n/a (female)	422.1	T1a1	[0.991,0.999]	0.087	0.008
IA	I13791	I13791	863 (P7A-7586, 134)	petrous (CBD)	1	2021	PattersonNature2021	doi:10.1038/s41586-021-04287-4	ENA:PRJEB47891	Pinhasi, Ron	Context: Date from same layer and context (I13781)	2975	101	1200-850 BCE	..	Czech_LBA_IA_Knoviz_Hallstatt	NW Bohemia, Teplice, Bílina (Rudiay I/Maxim Gorkij)	Czech Republic	50.556196	13.763549	0	Repulldown on 3.2M snpset	1240k	1	..	..	/n/groups/reich/matt/pipeline/pulldown/v34.1/Hupyrian/Hupyrian.half.normal.parameters.stdout	/n/groups/reich/adam/repulldown/3.2M_v4_singleUDG/pulldowns/shard-291/execution/half_n-split_348.parameters.stdout	S13791.Y1.E1.L1	/n/groups/reich/matt/pipeline/released_libraries/S13791.Y1.E1.L1/S13791.Y1.E1.L1.1240k_plus.hg19.v1.bam	Hupyrian_1240k_plus_half_S13791.Y1.E1.L1_20181025_HMJFFBGX7_1:Hupyrian_1240k_plus_half_S13791.Y1.E1.L1_20181025_HMJFFBGX7_2:Hupyrian_1240k_plus_half_S13791.Y1.E1.L1_20181025_HMJFFBGX7_3:Hupyrian_1240k_plus_half_S13791.Y1.E1.L1_20181025_HMJFFBGX7_4:Hupyrian_1240k_plus_half_S13791.Y1.E1.L1_20181101_HMGYKBGX7_1:Hupyrian_1240k_plus_half_S13791.Y1.E1.L1_20181101_HMGYKBGX7_2:Hupyrian_1240k_plus_half_S1…	1.438038	2.508157	1325964	1265347	774076	416692	51.4	F	n/a (no relatives detected)	5.562199	0	n/a (female)	n/a (female)	407.7	K1a4a1	[0.979,0.994]	0.133	0.011
IA	I13783	I13783	849 (P7A-17690, 387)	petrous (CBD)	1	2021	PattersonNature2021	doi:10.1038/s41586-021-04287-4	ENA:PRJEB47891	Pinhasi, Ron	Direct: IntCal20	3022	42	1192-1005 calBCE (2890±20 BP, PSUAMS-9771)	..	Czech_LBA_Knoviz	Central Bohemia, Prague-West, Hostivice-Palouky	Czech Republic	50.07884	14.280243	0	Repulldown on 3.2M snpset	1240k	1	..	..	/n/groups/reich/matt/pipeline/pulldown/v34.1/Hupyrian/Hupyrian.half.normal.parameters.stdout	/n/groups/reich/adam/repulldown/3.2M_v4_singleUDG/pulldowns/shard-277/execution/half_n-split_335.parameters.stdout	S13783.Y1.E1.L1	/n/groups/reich/matt/pipeline/released_libraries/S13783.Y1.E1.L1/S13783.Y1.E1.L1.1240k_plus.hg19.v1.bam	Hupyrian_1240k_plus_half_S13783.Y1.E1.L1_20181025_HMJFFBGX7_1:Hupyrian_1240k_plus_half_S13783.Y1.E1.L1_20181025_HMJFFBGX7_2:Hupyrian_1240k_plus_half_S13783.Y1.E1.L1_20181025_HMJFFBGX7_3:Hupyrian_1240k_plus_half_S13783.Y1.E1.L1_20181025_HMJFFBGX7_4:Hupyrian_1240k_plus_half_S13783.Y1.E1.L1_20181101_HMGYKBGX7_1:Hupyrian_1240k_plus_half_S13783.Y1.E1.L1_20181101_HMGYKBGX7_2:Hupyrian_1240k_plus_half_S1…	1.425106	2.501977	1320350	1258937	782834	419731	50.9	F	n/a (no relatives detected)	0	0	n/a (female)	n/a (female)	417.8	H1+16189	[0.982,0.999]	0.134	0.009
IA	I13787	I13787	859 (P7A-17894, 1953)	petrous (CBD)	1	2021	PattersonNature2021	doi:10.1038/s41586-021-04287-4	ENA:PRJEB47891	Pinhasi, Ron	Direct: IntCal20	2958	43	1108-928 calBCE (2850±20 BP, PSUAMS-9996)	..	Czech_LBA_Knoviz	Central Bohemia, Prague-West, Hostivice-Palouky	Czech Republic	50.07884	14.280243	0	Repulldown on 3.2M snpset	1240k	1	..	..	/n/groups/reich/matt/pipeline/pulldown/v34.1/Hupyrian/Hupyrian.half.normal.parameters.stdout	/n/groups/reich/adam/repulldown/3.2M_v4_singleUDG/pulldowns/shard-295/execution/half_n-split_351.parameters.stdout	S13787.Y1.E1.L1	/n/groups/reich/matt/pipeline/released_libraries/S13787.Y1.E1.L1/S13787.Y1.E1.L1.1240k_plus.hg19.v1.bam	Hupyrian_1240k_plus_half_S13787.Y1.E1.L1_20181025_HMJFFBGX7_1:Hupyrian_1240k_plus_half_S13787.Y1.E1.L1_20181025_HMJFFBGX7_2:Hupyrian_1240k_plus_half_S13787.Y1.E1.L1_20181025_HMJFFBGX7_3:Hupyrian_1240k_plus_half_S13787.Y1.E1.L1_20181025_HMJFFBGX7_4:Hupyrian_1240k_plus_half_S13787.Y1.E1.L1_20181101_HMGYKBGX7_1:Hupyrian_1240k_plus_half_S13787.Y1.E1.L1_20181101_HMGYKBGX7_2:Hupyrian_1240k_plus_half_S1…	1.504788	2.626127	1314290	1254467	768319	416127	51.6	F	n/a (no relatives detected)	0	0	n/a (female)	n/a (female)	424.2	H26c	[0.986,0.998]	0.105	0.011
IA	I13788	I13788	860 (P7A-7987, 19/2, ind. D)	petrous (CBD)	1	2021	PattersonNature2021	doi:10.1038/s41586-021-04287-4	ENA:PRJEB47891	Pinhasi, Ron	Context: Archaeological	3000	144	1300-800 BCE	..	Czech_LBA_Knoviz	NW Bohemia, Teplice, Chouč	Czech Republic	50.511285	13.767871	0	Repulldown on 3.2M snpset	1240k	1	..	..	/n/groups/reich/matt/pipeline/pulldown/v34.1/Hupyrian/Hupyrian.half.normal.parameters.stdout	/n/groups/reich/adam/repulldown/3.2M_v4_singleUDG/pulldowns/shard-285/execution/half_n-split_342.parameters.stdout	S13788.Y1.E1.L1	/n/groups/reich/matt/pipeline/released_libraries/S13788.Y1.E1.L1/S13788.Y1.E1.L1.1240k_plus.hg19.v1.bam	Hupyrian_1240k_plus_half_S13788.Y1.E1.L1_20181025_HMJFFBGX7_1:Hupyrian_1240k_plus_half_S13788.Y1.E1.L1_20181025_HMJFFBGX7_2:Hupyrian_1240k_plus_half_S13788.Y1.E1.L1_20181025_HMJFFBGX7_3:Hupyrian_1240k_plus_half_S13788.Y1.E1.L1_20181025_HMJFFBGX7_4:Hupyrian_1240k_plus_half_S13788.Y1.E1.L1_20181101_HMGYKBGX7_1:Hupyrian_1240k_plus_half_S13788.Y1.E1.L1_20181101_HMGYKBGX7_2:Hupyrian_1240k_plus_half_S1…	1.809835	3.116004	1417252	1317168	789202	424859	53.7	M	n/a (no relatives detected)	0	0	R-S497	R1b1a1b1a1a1c1a	471.1	X2b+226	[0.994,1.000]	0.104	0.413
IA	I13789	I13789	861 (P7A-7587, 3)	petrous (CBD)	1	2021	PattersonNature2021	doi:10.1038/s41586-021-04287-4	ENA:PRJEB47891	Pinhasi, Ron	Context: Archaeological	3000	144	1300-800 BCE	..	Czech_LBA_Knoviz	NW Bohemia, Teplice, Bílina (Büschel)	Czech Republic	50.556196	13.763549	0	Repulldown on 3.2M snpset	1240k	1	..	..	/n/groups/reich/matt/pipeline/pulldown/v34.1/Hupyrian/Hupyrian.half.normal.parameters.stdout	/n/groups/reich/adam/repulldown/3.2M_v4_singleUDG/pulldowns/shard-284/execution/half_n-split_341.parameters.stdout	S13789.Y1.E1.L1	/n/groups/reich/matt/pipeline/released_libraries/S13789.Y1.E1.L1/S13789.Y1.E1.L1.1240k_plus.hg19.v1.bam	Hupyrian_1240k_plus_half_S13789.Y1.E1.L1_20181025_HMJFFBGX7_1:Hupyrian_1240k_plus_half_S13789.Y1.E1.L1_20181025_HMJFFBGX7_2:Hupyrian_1240k_plus_half_S13789.Y1.E1.L1_20181025_HMJFFBGX7_3:Hupyrian_1240k_plus_half_S13789.Y1.E1.L1_20181025_HMJFFBGX7_4:Hupyrian_1240k_plus_half_S13789.Y1.E1.L1_20181101_HMGYKBGX7_1:Hupyrian_1240k_plus_half_S13789.Y1.E1.L1_20181101_HMGYKBGX7_2:Hupyrian_1240k_plus_half_S1…	2.37406	4.123641	1461082	1395869	819836	441934	56.1	F	n/a (no relatives detected)	0	0	n/a (female)	n/a (female)	619.1	J1c5	[0.993,1.000]	0.08	0.01
IA	I13792	I13792	864 (P7A-7986, 19/2, ind. C)	petrous (CBD)	1	2021	PattersonNature2021	doi:10.1038/s41586-021-04287-4	ENA:PRJEB47891	Pinhasi, Ron	Context: Archaeological	3000	144	1300-800 BCE	..	Czech_LBA_Knoviz	NW Bohemia, Teplice, Chouč	Czech Republic	50.511285	13.767871	0	Repulldown on 3.2M snpset	1240k	1	..	..	/n/groups/reich/matt/pipeline/pulldown/v34.1/Hupyrian/Hupyrian.half.normal.parameters.stdout	/n/groups/reich/adam/repulldown/3.2M_v4_singleUDG/pulldowns/shard-286/execution/half_n-split_343.parameters.stdout	S13792.Y1.E1.L1	/n/groups/reich/matt/pipeline/released_libraries/S13792.Y1.E1.L1/S13792.Y1.E1.L1.1240k_plus.hg19.v1.bam	Hupyrian_1240k_plus_half_S13792.Y1.E1.L1_20181025_HMJFFBGX7_1:Hupyrian_1240k_plus_half_S13792.Y1.E1.L1_20181025_HMJFFBGX7_2:Hupyrian_1240k_plus_half_S13792.Y1.E1.L1_20181025_HMJFFBGX7_3:Hupyrian_1240k_plus_half_S13792.Y1.E1.L1_20181025_HMJFFBGX7_4:Hupyrian_1240k_plus_half_S13792.Y1.E1.L1_20181101_HMGYKBGX7_1:Hupyrian_1240k_plus_half_S13792.Y1.E1.L1_20181101_HMGYKBGX7_2:Hupyrian_1240k_plus_half_S1…	2.171863	3.738985	1465279	1361167	806882	435527	55.7	M	n/a (no relatives detected)	0	0	R-L2	R1b1a1b1a1a2b1	439.7	U5b2b1a1	[0.989,0.999]	0.096	0.416
IA	I13793	I13793	865 (P7A-7984, 19/2, ind. A)	petrous (CBD)	1	2021	PattersonNature2021	doi:10.1038/s41586-021-04287-4	ENA:PRJEB47891	Pinhasi, Ron	Context: Archaeological	3000	144	1300-800 BCE	..	Czech_LBA_Knoviz	NW Bohemia, Teplice, Chouč	Czech Republic	50.511285	13.767871	0	Repulldown on 3.2M snpset	1240k	1	..	..	/n/groups/reich/matt/pipeline/pulldown/v34.1/Hupyrian/Hupyrian.half.normal.parameters.stdout	/n/groups/reich/adam/repulldown/3.2M_v4_singleUDG/pulldowns/shard-287/execution/half_n-split_344.parameters.stdout	S13793.Y1.E1.L1	/n/groups/reich/matt/pipeline/released_libraries/S13793.Y1.E1.L1/S13793.Y1.E1.L1.1240k_plus.hg19.v1.bam	Hupyrian_1240k_plus_half_S13793.Y1.E1.L1_20181025_HMJFFBGX7_1:Hupyrian_1240k_plus_half_S13793.Y1.E1.L1_20181025_HMJFFBGX7_2:Hupyrian_1240k_plus_half_S13793.Y1.E1.L1_20181025_HMJFFBGX7_3:Hupyrian_1240k_plus_half_S13793.Y1.E1.L1_20181025_HMJFFBGX7_4:Hupyrian_1240k_plus_half_S13793.Y1.E1.L1_20181101_HMGYKBGX7_1:Hupyrian_1240k_plus_half_S13793.Y1.E1.L1_20181101_HMGYKBGX7_2:Hupyrian_1240k_plus_half_S1…	2.34263	4.013909	1489623	1383013	810931	437556	56.9	M	n/a (no relatives detected)	13.703084	0	R-L2	R1b1a1b1a1a2b1	609.5	H1+16189	[0.988,1.000]	0.075	0.417
IA	I13795	I13795	867 (P7A-36426, 76/70)	petrous (CBD)	1	2021	PattersonNature2021	doi:10.1038/s41586-021-04287-4	ENA:PRJEB47891	Pinhasi, Ron	Direct: IntCal20	3035	45	1196-1010 calBCE (2900±20 BP, PSUAMS-10017)	..	Czech_LBA_Knoviz	Konobrže	Czech Republic	50.533635	13.61765	0	Repulldown on 3.2M snpset	1240k	1	..	..	/n/groups/reich/matt/pipeline/pulldown/v34.1/Hupyrian/Hupyrian.half.normal.parameters.stdout	/n/groups/reich/adam/repulldown/3.2M_v4_singleUDG/pulldowns/shard-275/execution/half_n-split_333.parameters.stdout	S13795.Y1.E1.L1	/n/groups/reich/matt/pipeline/released_libraries/S13795.Y1.E1.L1/S13795.Y1.E1.L1.1240k_plus.hg19.v1.bam	Hupyrian_1240k_plus_half_S13795.Y1.E1.L1_20181025_HMJFFBGX7_1:Hupyrian_1240k_plus_half_S13795.Y1.E1.L1_20181025_HMJFFBGX7_2:Hupyrian_1240k_plus_half_S13795.Y1.E1.L1_20181025_HMJFFBGX7_3:Hupyrian_1240k_plus_half_S13795.Y1.E1.L1_20181025_HMJFFBGX7_4:Hupyrian_1240k_plus_half_S13795.Y1.E1.L1_20181101_HMGYKBGX7_1:Hupyrian_1240k_plus_half_S13795.Y1.E1.L1_20181101_HMGYKBGX7_2:Hupyrian_1240k_plus_half_S1…	2.349251	4.042196	1507701	1399572	826909	444428	57	M	n/a (no relatives detected)	0	0	R-Z280	R1a1a1	475.7	J1c8a	[0.986,0.998]	0.064	0.414
IA	I13796	I13796	868 (P7A-7985, 19/2, ind. B)	petrous (CBD)	1	2021	PattersonNature2021	doi:10.1038/s41586-021-04287-4	ENA:PRJEB47891	Pinhasi, Ron	Context: Archaeological	3000	144	1300-800 BCE	..	Czech_LBA_Knoviz	NW Bohemia, Teplice, Chouč	Czech Republic	50.511285	13.767871	0	Repulldown on 3.2M snpset	1240k	1	..	..	/n/groups/reich/matt/pipeline/pulldown/v34.1/Hupyrian/Hupyrian.half.normal.parameters.stdout	/n/groups/reich/adam/repulldown/3.2M_v4_singleUDG/pulldowns/shard-288/execution/half_n-split_345.parameters.stdout	S13796.Y1.E1.L1	/n/groups/reich/matt/pipeline/released_libraries/S13796.Y1.E1.L1/S13796.Y1.E1.L1.1240k_plus.hg19.v1.bam	Hupyrian_1240k_plus_half_S13796.Y1.E1.L1_20181025_HMJFFBGX7_1:Hupyrian_1240k_plus_half_S13796.Y1.E1.L1_20181025_HMJFFBGX7_2:Hupyrian_1240k_plus_half_S13796.Y1.E1.L1_20181025_HMJFFBGX7_3:Hupyrian_1240k_plus_half_S13796.Y1.E1.L1_20181025_HMJFFBGX7_4:Hupyrian_1240k_plus_half_S13796.Y1.E1.L1_20181101_HMGYKBGX7_1:Hupyrian_1240k_plus_half_S13796.Y1.E1.L1_20181101_HMGYKBGX7_2:Hupyrian_1240k_plus_half_S1…	1.337682	2.320602	1331262	1270138	782336	421268	55	F	n/a (no relatives detected)	0	0	n/a (female)	n/a (female)	225.8	H1	[0.981,0.998]	0.105	0.008
IA	I13798	I13798	870 (P7A-17897, 1953)	petrous (CBD)	1	2021	PattersonNature2021	doi:10.1038/s41586-021-04287-4	ENA:PRJEB47891	Pinhasi, Ron	Context: Date(s) from same site (I13783, I13787)	3050	115	1300-900 BCE	..	Czech_LBA_Knoviz	Central Bohemia, Prague-West, Hostivice-Palouky	Czech Republic	50.07884	14.280243	0	Repulldown on 3.2M snpset	1240k	1	..	..	/n/groups/reich/matt/pipeline/pulldown/v34.1/Hupyrian/Hupyrian.half.normal.parameters.stdout	/n/groups/reich/adam/repulldown/3.2M_v4_singleUDG/pulldowns/shard-261/execution/half_n-split_320.parameters.stdout	S13798.Y1.E1.L1	/n/groups/reich/matt/pipeline/released_libraries/S13798.Y1.E1.L1/S13798.Y1.E1.L1.1240k_plus.hg19.v1.bam	Hupyrian_1240k_plus_half_S13798.Y1.E1.L1_20181025_HMJFFBGX7_1:Hupyrian_1240k_plus_half_S13798.Y1.E1.L1_20181025_HMJFFBGX7_2:Hupyrian_1240k_plus_half_S13798.Y1.E1.L1_20181025_HMJFFBGX7_3:Hupyrian_1240k_plus_half_S13798.Y1.E1.L1_20181025_HMJFFBGX7_4:Hupyrian_1240k_plus_half_S13798.Y1.E1.L1_20181101_HMGYKBGX7_1:Hupyrian_1240k_plus_half_S13798.Y1.E1.L1_20181101_HMGYKBGX7_2:Hupyrian_1240k_plus_half_S1…	1.439238	2.508398	1327841	1266139	781913	420065	54.4	F	n/a (no relatives detected)	5.764401	0	n/a (female)	n/a (female)	480.4	U5a2b	[0.988,0.999]	0.107	0.011
IA	I13799	I13799	871 (P7A-17689, 384)	petrous (CBD)	1	2021	PattersonNature2021	doi:10.1038/s41586-021-04287-4	ENA:PRJEB47891	Pinhasi, Ron	Context: Archaeological	3050	115	1300-900 BCE	..	Czech_LBA_Knoviz	Central Bohemia, Prague-West, Hostivice-Palouky	Czech Republic	50.07884	14.280243	0	Repulldown on 3.2M snpset	1240k	1	..	..	/n/groups/reich/matt/pipeline/pulldown/v34.1/Hupyrian/Hupyrian.half.normal.parameters.stdout	/n/groups/reich/adam/repulldown/3.2M_v4_singleUDG/pulldowns/shard-262/execution/half_n-split_321.parameters.stdout	S13799.Y1.E1.L1	/n/groups/reich/matt/pipeline/released_libraries/S13799.Y1.E1.L1/S13799.Y1.E1.L1.1240k_plus.hg19.v1.bam	Hupyrian_1240k_plus_half_S13799.Y1.E1.L1_20181025_HMJFFBGX7_1:Hupyrian_1240k_plus_half_S13799.Y1.E1.L1_20181025_HMJFFBGX7_2:Hupyrian_1240k_plus_half_S13799.Y1.E1.L1_20181025_HMJFFBGX7_3:Hupyrian_1240k_plus_half_S13799.Y1.E1.L1_20181025_HMJFFBGX7_4:Hupyrian_1240k_plus_half_S13799.Y1.E1.L1_20181101_HMGYKBGX7_1:Hupyrian_1240k_plus_half_S13799.Y1.E1.L1_20181101_HMGYKBGX7_2:Hupyrian_1240k_plus_half_S1…	2.136248	3.731334	1435271	1370271	820257	441239	55.3	F	n/a (no relatives detected)	0	0	n/a (female)	n/a (female)	419	U2e1a1	[0.988,0.998]	0.104	0.01
IA	I14481	I14481	1054_4 (P7A-34939A) | 1054_6 (P7A-34939A)	tooth	1	2021	PattersonNature2021	doi:10.1038/s41586-021-04287-4	ENA:PRJEB47891	Pinhasi, Ron	Direct: IntCal20	2834	35	971-830 calBCE (2755±20 BP, PSUAMS-10094)	..	Czech_LBA_Knoviz	NW Bohemia, Louny, Břvany	Czech Republic	50.400094	13.42304	0	Repulldown on 3.2M snpset	1240k	2	..	..	/n/groups/reich/matt/pipeline/pulldown/v37.2/merge2/v37.2.half.normal.parameters.stdout	/n/groups/reich/adam/repulldown/3.2M_v4_singleUDG/pulldowns/shard-300/execution/half_n-split_356.parameters.stdout	I14481_green	/n/groups/reich/matt/pipeline/sample_merge/I14481/I14481_green.hg19.bam	..	0.047145	0.076975	140528	133105	84864	45210	..	M	n/a (no relatives detected)	n/a (too few SNPs)	n/a (too few SNPs)	I-Z2069	I2a1b1a1b1a	25.913211	W3a	[0.958,0.986]	0.054	0.361575622
IA	I15041	I15041	2491 (P7A-17899, 1999)	petrous	1	2021	PattersonNature2021	doi:10.1038/s41586-021-04287-4	ENA:PRJEB47891	Pinhasi, Ron	Context: Archaeological	3050	115	1300-900 BCE	..	Czech_LBA_Knoviz	Central Bohemia, Prague-West, Hostivice-Palouky	Czech Republic	50.07884	14.280243	0	Repulldown on 3.2M snpset	1240k	1	..	..	/n/groups/reich/matt/pipeline/pulldown/v38/Oolan/Oolan.half.normal.parameters.stdout	/n/groups/reich/adam/repulldown/3.2M_v4_singleUDG/pulldowns/shard-263/execution/half_n-split_322.parameters.stdout	S15041.Y1.E1.L1	/n/groups/reich/matt/pipeline/released_libraries/S15041.Y1.E1.L1/S15041.Y1.E1.L1.1240k_plus.hg19.v1.bam	Oolan_1240k_plus_half_S15041.Y1.E1.L1_20190220_HLTVWBGX9_1:Oolan_1240k_plus_half_S15041.Y1.E1.L1_20190220_HLTVWBGX9_2:Oolan_1240k_plus_half_S15041.Y1.E1.L1_20190220_HLTVWBGX9_3:Oolan_1240k_plus_half_S15041.Y1.E1.L1_20190220_HLTVWBGX9_4:Oolan_1240k_plus_half_S15041.Y1.E1.L1_20190301_HJ7VWBGX9_1:Oolan_1240k_plus_half_S15041.Y1.E1.L1_20190301_HJ7VWBGX9_2:Oolan_1240k_plus_half_S15041.Y1.E1.L1_2019030…	1.341501	2.322848	1300963	1211710	752706	405601	49.9	M	n/a (no relatives detected)	0	0	R-L2	R1b1a1b1a1a2b1	341.8	H1	[0.980,0.997]	0.135	0.405
IA	I16089	I16089	2103 (P7A-8020)	petrous	1	2021	PattersonNature2021	doi:10.1038/s41586-021-04287-4	ENA:PRJEB47891	Pinhasi, Ron	Context: Archaeological	3000	144	1300-800 BCE	..	Czech_LBA_Knoviz	NW Bohemia, Teplice, Chouč	Czech Republic	50.511285	13.767871	0	Repulldown on 3.2M snpset	1240k	1	..	..	/n/groups/reich/matt/pipeline/pulldown/v38/FenDomar/FenDomar.half.normal.parameters.stdout	/n/groups/reich/adam/repulldown/3.2M_v4_singleUDG/pulldowns/shard-289/execution/half_n-split_346.parameters.stdout	S16089.Y1.E1.L1	/n/groups/reich/matt/pipeline/released_libraries/S16089.Y1.E1.L1/S16089.Y1.E1.L1.1240k_plus.hg19.v1.bam	FenDomar_1240k_plus_half_S16089.Y1.E1.L1_20190502_HC3LCBGXB_1:FenDomar_1240k_plus_half_S16089.Y1.E1.L1_20190502_HC3LCBGXB_2:FenDomar_1240k_plus_half_S16089.Y1.E1.L1_20190502_HC3LCBGXB_3:FenDomar_1240k_plus_half_S16089.Y1.E1.L1_20190502_HC3LCBGXB_4:FenDomar_1240k_plus_half_S16089.Y1.E1.L1_20190510_HFGMNBGXB_1:FenDomar_1240k_plus_half_S16089.Y1.E1.L1_20190510_HFGMNBGXB_2:FenDomar_1240k_plus_half_S1…	2.949422	5.074805	1353061	1292466	778118	420166	58.9	F	n/a (no relatives detected)	0	0	n/a (female)	n/a (female)	515.7	H5e1a	[0.991,1.000]	0.043	0.013
IA	I13786	I13786	858 (P7A-17694, 686)	petrous (CBD)	1	2021	PattersonNature2021	doi:10.1038/s41586-021-04287-4	ENA:PRJEB47891	Pinhasi, Ron	Context: Archaeological	3050	115	1300-900 BCE	..	Czech_LBA_Knoviz_o3	Central Bohemia, Prague-West, Hostivice-Palouky	Czech Republic	50.07884	14.280243	0	Repulldown on 3.2M snpset	1240k	1	..	..	/n/groups/reich/matt/pipeline/pulldown/v34.1/Hupyrian/Hupyrian.half.normal.parameters.stdout	/n/groups/reich/adam/repulldown/3.2M_v4_singleUDG/pulldowns/shard-258/execution/half_n-split_318.parameters.stdout	S13786.Y1.E1.L1	/n/groups/reich/matt/pipeline/released_libraries/S13786.Y1.E1.L1/S13786.Y1.E1.L1.1240k_plus.hg19.v1.bam	Hupyrian_1240k_plus_half_S13786.Y1.E1.L1_20181025_HMJFFBGX7_1:Hupyrian_1240k_plus_half_S13786.Y1.E1.L1_20181025_HMJFFBGX7_2:Hupyrian_1240k_plus_half_S13786.Y1.E1.L1_20181025_HMJFFBGX7_3:Hupyrian_1240k_plus_half_S13786.Y1.E1.L1_20181025_HMJFFBGX7_4:Hupyrian_1240k_plus_half_S13786.Y1.E1.L1_20181101_HMGYKBGX7_1:Hupyrian_1240k_plus_half_S13786.Y1.E1.L1_20181101_HMGYKBGX7_2:Hupyrian_1240k_plus_half_S1…	2.032893	3.522369	1445875	1343268	806981	433615	53.7	M	n/a (no relatives detected)	5.401599	0	R-L2	R1b1a1b1a1a2b1	521.1	H1q	[0.989,0.999]	0.106	0.409
IA	I13794	I13794	866 (P7A-17697, 897)	petrous (CBD)	1	2021	PattersonNature2021	doi:10.1038/s41586-021-04287-4	ENA:PRJEB47891	Pinhasi, Ron	Context: Archaeological	3050	115	1300-900 BCE	..	Czech_LBA_Knoviz_o3	Central Bohemia, Prague-West, Hostivice-Palouky	Czech Republic	50.07884	14.280243	0	Repulldown on 3.2M snpset	1240k	1	..	..	/n/groups/reich/matt/pipeline/pulldown/v34.1/Hupyrian/Hupyrian.half.normal.parameters.stdout	/n/groups/reich/adam/repulldown/3.2M_v4_singleUDG/pulldowns/shard-259/execution/half_n-split_319.parameters.stdout	S13794.Y1.E1.L1	/n/groups/reich/matt/pipeline/released_libraries/S13794.Y1.E1.L1/S13794.Y1.E1.L1.1240k_plus.hg19.v1.bam	Hupyrian_1240k_plus_half_S13794.Y1.E1.L1_20181025_HMJFFBGX7_1:Hupyrian_1240k_plus_half_S13794.Y1.E1.L1_20181025_HMJFFBGX7_2:Hupyrian_1240k_plus_half_S13794.Y1.E1.L1_20181025_HMJFFBGX7_3:Hupyrian_1240k_plus_half_S13794.Y1.E1.L1_20181025_HMJFFBGX7_4:Hupyrian_1240k_plus_half_S13794.Y1.E1.L1_20181101_HMGYKBGX7_1:Hupyrian_1240k_plus_half_S13794.Y1.E1.L1_20181101_HMGYKBGX7_2:Hupyrian_1240k_plus_half_S1…	1.49468	2.579065	1367095	1271378	778597	418664	52.5	M	n/a (no relatives detected)	0	0	R-L2	R1b1a1b1a1a2b1	656.4	H2a	[0.987,0.999]	0.116	0.407
EN	I7197	I7197	PRAJIN77	petrous	1	2018	OlaldeNature2018	doi:10.1038/nature25738	ENA:PRJEB23635	Pinhasi, Ron	Direct: IntCal20	6438	35	4549-4401 calBCE (5660±25 BP, PSUAMS-4344)	..	Czech_MN	Prague 5, Jinonice, Zahradnictví	Czech Republic	50.0504153	14.3667267	0	Repulldown on 3.2M snpset	1240k	1	/n/data1/hms/genetics/reich/1000Genomes/amh_samples/ancientMergeSets__MT/C-per_sample_versions/I7197/MT.v0002.0__2018_03_08/merged/aln.sort.mapped.rmdupse_adna_v2.md.bam	/n/data1/hms/genetics/reich/1000Genomes/amh_samples/ancientMergeSets__MT/C-per_sample_versions/I7197/MT.v0002.0__2018_03_08/merged/aln.sort.mapped.rmdupse_adna_v2.md.Q10.d1.fa	/n/groups/reich/sample_db/A-pulldowns_by_project/amh_sample_set_merge_v0025.0__2017_09_04__perSample/A-snpset_1240k/infodir/out.All	/n/groups/reich/adam/repulldown/3.2M_v4_singleUDG/pulldowns/shard-225/execution/half_n-split_289.parameters.stdout	I7197	/n/data1/hms/genetics/reich/1000Genomes/amh_samples/ancientMergeSets__CAPTURE/C-per_sample_versions/I7197/v0025.0__2017_09_04/merged/by_chr/	SRC-0-hie1__S7197.E1.L1__half:SRC-1-hie2__S7197.E1.L1__half:SRC-2-hie3__S7197.E1.L1__half	1.597379	2.767748	1218742	1138838	705458	376658	..	M	Czech Republic, Prague 5, Jinonice Family D (2 members) (I7197-I14190 have a 2d or 3d relationship)	18.281001	0	I-M838	I2a1a1b1b~	318	X2b+226	[0.994,0.999]	0.103	0.428
IA	I16092	I16092	2109 (P7A-35794, Obj. 14/67, gr. 1)	petrous	1	2021	PattersonNature2021	doi:10.1038/s41586-021-04287-4	ENA:PRJEB47891	Pinhasi, Ron	Direct: IntCal20	5385	55	3504-3348 calBCE (4615±25 BP, PSUAMS-10117)	..	Czech_N	NW Bohemia, Louny, Dobroměřice	Czech Republic	50.37752	13.791255	0	Repulldown on 3.2M snpset	1240k	1	..	..	/n/groups/reich/matt/pipeline/pulldown/v38/FenDomar/FenDomar.half.normal.parameters.stdout	/n/groups/reich/adam/repulldown/3.2M_v4_singleUDG/pulldowns/shard-276/execution/half_n-split_334.parameters.stdout	S16092.Y1.E1.L1	/n/groups/reich/matt/pipeline/released_libraries/S16092.Y1.E1.L1/S16092.Y1.E1.L1.1240k_plus.hg19.v1.bam	FenDomar_1240k_plus_half_S16092.Y1.E1.L1_20190502_HC3LCBGXB_1:FenDomar_1240k_plus_half_S16092.Y1.E1.L1_20190502_HC3LCBGXB_2:FenDomar_1240k_plus_half_S16092.Y1.E1.L1_20190502_HC3LCBGXB_3:FenDomar_1240k_plus_half_S16092.Y1.E1.L1_20190502_HC3LCBGXB_4:FenDomar_1240k_plus_half_S16092.Y1.E1.L1_20190510_HFGMNBGXB_1:FenDomar_1240k_plus_half_S16092.Y1.E1.L1_20190510_HFGMNBGXB_2:FenDomar_1240k_plus_half_S1…	1.056278	1.7819	1201810	1123751	690770	373592	54.4	M	n/a (no relatives detected)	9.703594	0	I-L161	I2a1a2	177.8	U5b3b	[0.980,0.996]	0.137	0.419
EN	I4893	I4893	feature 552 / Grave 17	petrous	1	2018	OlaldeNature2018	doi:10.1038/nature25738	ENA:PRJEB23635	Ernee, Michal	Direct: IntCal20	6345	31	4446-4347 calBCE (5550±20 BP, PSUAMS-2850)	..	Czech_N	Prague 8, Kobylisy, Ke Stírce Street	Czech Republic	50.1217475	14.4569508	0	Repulldown on 3.2M snpset	1240k	1	/n/data1/hms/genetics/reich/1000Genomes/amh_samples/ancientMergeSets__MT/C-per_sample_versions/I4893/MT.v0001.6__2017_05_05/merged/aln.sort.mapped.rmdupse_adna_v2.md.bam	/n/data1/hms/genetics/reich/1000Genomes/amh_samples/ancientMergeSets__MT/C-per_sample_versions/I4893/MT.v0001.6__2017_05_05/merged/aln.sort.mapped.rmdupse_adna_v2.md.bam.Q10.d1.fa	/n/groups/reich/sample_db/A-pulldowns_by_project/amh_sample_set_merge_v0021.0__2017_04_23__perSample/A-snpset_1240k/infodir/out.All	/n/groups/reich/adam/repulldown/3.2M_v4_singleUDG/pulldowns/shard-228/execution/half_n-split_291.parameters.stdout	I4893	/n/data1/hms/genetics/reich/1000Genomes/amh_samples/ancientMergeSets__CAPTURE/C-per_sample_versions/I4893/v0021.0__2017_04_23/merged/by_chr/	SRC-0-hal__S4893.E1.L1__half:SRC-1-hal2__S4893.E1.L1__half:SRC-2-hal3__S4893.E1.L1__half	3.085636	5.311	1439171	1339462	799600	427613	..	M	n/a (no relatives detected)	16.065705	0	G-PF3148	G2a2a1	201	U5b1+16189+@16192	[0.986,0.996]	0.082	0.432
EN	I4894	I4894	feature 552 / Grave 18	petrous	1	2018	OlaldeNature2018	doi:10.1038/nature25738	ENA:PRJEB23635	Ernee, Michal	Direct: IntCal20	6371	38	4494-4361 calBCE (5610±20 BP, PSUAMS-2851)	..	Czech_N	Prague 8, Kobylisy, Ke Stírce Street	Czech Republic	50.1217475	14.4569508	0	Repulldown on 3.2M snpset	1240k	1	/n/data1/hms/genetics/reich/1000Genomes/amh_samples/ancientMergeSets__MT/C-per_sample_versions/I4894/MT.v0001.6__2017_05_05/merged/aln.sort.mapped.rmdupse_adna_v2.md.bam	/n/data1/hms/genetics/reich/1000Genomes/amh_samples/ancientMergeSets__MT/C-per_sample_versions/I4894/MT.v0001.6__2017_05_05/merged/aln.sort.mapped.rmdupse_adna_v2.md.bam.Q10.d1.fa	/n/groups/reich/sample_db/A-pulldowns_by_project/amh_sample_set_merge_v0021.0__2017_04_23__perSample/A-snpset_1240k/infodir/out.All	/n/groups/reich/adam/repulldown/3.2M_v4_singleUDG/pulldowns/shard-227/execution/half_n-split_290.parameters.stdout	I4894	/n/data1/hms/genetics/reich/1000Genomes/amh_samples/ancientMergeSets__CAPTURE/C-per_sample_versions/I4894/v0021.0__2017_04_23/merged/by_chr/	SRC-0-hal__S4894.E1.L1__half:SRC-1-hal2__S4894.E1.L1__half:SRC-2-hal3__S4894.E1.L1__half	2.311974	4.046	1352908	1290577	796506	423332	..	F	n/a (no relatives detected)	0	0	n/a (female)	n/a (female)	199	U8b1b1	[0.994,1.000]	0.099	0.009
BA	I1770	I1770	BurialXI (SW 59, Cemetery, BurialXI)	petrous	1	2018	OlaldeNature2018	doi:10.1038/nature25738	ENA:PRJEB23635	Brace, Selina	Context: Archaeological	3950	231	2400-1600 BCE	..	England_BellBeaker	England, North Yorkshire, Staxton, Staxton Beacon	United Kingdom	54.201949	-0.434355	0	Repulldown on 3.2M snpset	1240k	1	/n/data1/hms/genetics/reich/1000Genomes/amh_samples/ancientMergeSets__MT/C-per_sample_versions/I1770/MT.v0001.2__2016_02_27/merged/aln.sort.mapped.rmdupse_adna_v2.md.bam	/n/data1/hms/genetics/reich/1000Genomes/amh_samples/ancientMergeSets__MT/C-per_sample_versions/I1770/MT.v0001.2__2016_02_27/merged/aln.sort.mapped.rmdupse_adna_v2.md.bam.Q10.d1.fa	/n/groups/reich/v16/perSample_4__v16.4__2017_01_13__perSample/infodir/out.All.o	/n/groups/reich/adam/repulldown/3.2M_v4_singleUDG/pulldowns/shard-130/execution/half_n-split_202.parameters.stdout	I1770	/n/data1/hms/genetics/reich/1000Genomes/amh_samples/ancientMergeSets__CAPTURE-1240K/C-per_sample_versions/I1770/v0016.4__2017_01_13/merged/by_chr/	SRC-0-mic1__S1770.E1.L1__half:SRC-1-mic2__S1770.E1.L1__half	0.447263	0.778	757507	722678	471200	248972	..	F	n/a (no relatives detected)	4.5363	0	n/a (female)	n/a (female)	69.4	U5b1d2	[0.964,0.981]	0.119	0.011
BA	I2418	I2418	56240_6033 (NZA-32788, round barrow)	tooth	1	2018	OlaldeNature2018	doi:10.1038/nature25738	ENA:PRJEB23635	Barclay, Alastair	Direct: IntCal20	4237	64	2452-2200 calBCE (3835±25 BP, NZA-32788)	30-40	England_BellBeaker	England, Wiltshire, Amesbury Down	United Kingdom	51.168023	-1.7725402	0	Repulldown on 3.2M snpset	1240k	1	/n/data1/hms/genetics/reich/1000Genomes/amh_samples/ancientMergeSets__MT/C-per_sample_versions/I2418/MT.v0001.2__2016_02_27/merged/aln.sort.mapped.rmdupse_adna_v2.md.bam	/n/data1/hms/genetics/reich/1000Genomes/amh_samples/ancientMergeSets__MT/C-per_sample_versions/I2418/MT.v0001.2__2016_02_27/merged/aln.sort.mapped.rmdupse_adna_v2.md.bam.Q10.d1.fa	/n/groups/reich/v11/perSample/infodir/out.All	/n/groups/reich/adam/repulldown/3.2M_v4_singleUDG/pulldowns/shard-55/execution/half_n-split_135.parameters.stdout	I2418	/n/data1/hms/genetics/reich/1000Genomes/amh_samples/ancientMergeSets__CAPTURE/C-per_sample_versions/I2418/v0011.0__2016_01_19/merged/by_chr/	SRC-0-sal1__S2418.E1.L1__half:SRC-1-sal2__S2418.E1.L1__half	0.823726	1.411	1064313	1015770	640133	340760	..	F	n/a (no relatives detected)	9.030602	0	n/a (female)	n/a (female)	735	K1a4a1	[0.997,1.000]	0.042	0.01
BA	I2443	I2443	SK 8772 (YCF 95), 2 | SK 8772 (YCF 95), 2 (YFC 95)	petrous and tooth	1	2018	OlaldeNature2018	doi:10.1038/nature25738	ENA:PRJEB23635	Loe, Louise	Direct: IntCal20	4091	71	2286-2028 calBCE (3740±40 BP, OxA-8868)	..	England_BellBeaker	England, Oxfordshire, Yarnton	United Kingdom	51.7977	-1.313464	0	Repulldown on 3.2M snpset	1240k	4	/n/data1/hms/genetics/reich/1000Genomes/amh_samples/ancientMergeSets__MT/C-per_sample_versions/I2443/MT.v0001.6__2017_05_05/merged/aln.sort.mapped.rmdupse_adna_v2.md.bam	/n/data1/hms/genetics/reich/1000Genomes/amh_samples/ancientMergeSets__MT/C-per_sample_versions/I2443/MT.v0001.6__2017_05_05/merged/aln.sort.mapped.rmdupse_adna_v2.md.bam.Q10.d1.fa	/n/groups/reich/sample_db/A-pulldowns_by_project/amh_sample_set_merge_vHierarchical____A-v0022.4udgmixed____2017_05_15__perSample____B-v0022.3__2017_05_15__perSample/A-snpset_1240k/infodir/out.All	/n/groups/reich/adam/repulldown/3.2M_v4_singleUDG/pulldowns/shard-87/execution/half_n-split_164.parameters.stdout	I2443	/n/data1/hms/genetics/reich/1000Genomes/amh_samples/ancientMergeSets__CAPTURE/C-per_sample_versions/I2443/v0022.3__2017_05_15/merged/by_chr/	SRC-0-mkl1__S2443.E1.L2__half:SRC-1-gra2__S2443.E2.L1__half:SRC-2-sal1__S2444.E1.L1__half:SRC-3-mkl2__S2443.E1.L2__half:SRC-4-gra3__S2444.E2.L1__half:SRC-5-sal2__S2444.E1.L1__half:SRC-6-gra3__S2443.E2.L1__half:SRC-7-gra2__S2444.E2.L1__half:SRC-8-mkl3__S2443.E1.L2__half	2.353261	4.1	1516073	1446835	872720	461748	..	F	United Kingdom, England, Oxfordshire, Yarnton Family A (2 members) (I2443 and I2445 are 2nd or 3rd degree relatives)	4.910701	0	n/a (female)	n/a (female)	500.458145	T2c1d+152	[0.99,0.999]	..	..
BA	I2445	I2445	SK 8633 (YCF 95) (YFC 95)	petrous	1	2018	OlaldeNature2018	doi:10.1038/nature25738	ENA:PRJEB23635	Loe, Louise	Direct: IntCal20; R_combine	4048	50	2200-1985 calBCE (3709±27 BP) [R_combine: (3650±35 BP, Poz-83407), (3785±40 BP, OxA-8806)]	12-14 months old	England_BellBeaker	England, Oxfordshire, Yarnton	United Kingdom	51.7977	-1.313464	0	Repulldown on 3.2M snpset	1240k	2	/n/data1/hms/genetics/reich/1000Genomes/amh_samples/ancientMergeSets__MT/C-per_sample_versions/I2445/MT.v0001.6__2017_05_05/merged/aln.sort.mapped.rmdupse_adna_v2.md.bam	/n/data1/hms/genetics/reich/1000Genomes/amh_samples/ancientMergeSets__MT/C-per_sample_versions/I2445/MT.v0001.6__2017_05_05/merged/aln.sort.mapped.rmdupse_adna_v2.md.bam.Q10.d1.fa	/n/groups/reich/v16/perSample/infodir/out.All	/n/groups/reich/adam/repulldown/3.2M_v4_singleUDG/pulldowns/shard-102/execution/half_n-split_178.parameters.stdout	I2445	/n/data1/hms/genetics/reich/1000Genomes/amh_samples/ancientMergeSets__CAPTURE-1240K/C-per_sample_versions/I2445/v0015.0__2016_11_29/merged/by_chr/	SRC-0-gra2__S2445.E2.L1__half:SRC-0-sal1__S2445.E1.L1__half:SRC-1-gra3__S2445.E2.L1__half:SRC-1-sal2__S2445.E1.L1__half	3.915553	6.82	1480703	1378960	817836	437098	..	M	United Kingdom, England, Oxfordshire, Yarnton Family A (2 members) (I2443 and I2445 are 2nd or 3rd degree relatives)	6.891203	0	R-DF13	R1b1a1b1a1a2c1	957.464723	X2b6	[0.979,0.995]	..	..
BA	I2450	I2450	SK 3036 (ABSRC00) (SK 3036, OXCMS: 1989.121.HB5)	petrous	1	2018	OlaldeNature2018	doi:10.1038/nature25738	ENA:PRJEB23635	Loe, Louise	Direct (WARNING MISSING LAB CODE); IntCal20; R_combine	4248	70	2455-2200 calBCE (3838±30 BP) [R_combine: (3850±21 BP), (3841±40 BP, NZA-15865), (3834±45 BP, NZA-15866)]	..	England_BellBeaker	England, Oxfordshire, Abington, Spring Road cemetery	United Kingdom	51.68	-1.297	0	Repulldown on 3.2M snpset	1240k	2	/n/data1/hms/genetics/reich/1000Genomes/amh_samples/ancientMergeSets__MT/C-per_sample_versions/I2450/MT.v0001.6__2017_05_05/merged/aln.sort.mapped.rmdupse_adna_v2.md.bam	/n/data1/hms/genetics/reich/1000Genomes/amh_samples/ancientMergeSets__MT/C-per_sample_versions/I2450/MT.v0001.6__2017_05_05/merged/aln.sort.mapped.rmdupse_adna_v2.md.bam.Q10.d1.fa	/n/groups/reich/sample_db/A-pulldowns_by_project/amh_sample_set_merge_vHierarchical____A-v0022.4udgmixed____2017_05_15__perSample____B-v0022.3__2017_05_15__perSample/A-snpset_1240k/infodir/out.All	/n/groups/reich/adam/repulldown/3.2M_v4_singleUDG/pulldowns/shard-53/execution/half_n-split_133.parameters.stdout	I2450	/n/data1/hms/genetics/reich/1000Genomes/amh_samples/ancientMergeSets__CAPTURE/C-per_sample_versions/I2450/v0022.3__2017_05_15/merged/by_chr/	SRC-0-biom1__S2450.E1.L2__half:SRC-1-gra2__S2450.E2.L1__half:SRC-2-biom2__S2450.E1.L2__half:SRC-3-gra3__S2450.E2.L1__half	3.933696	6.834	1581689	1511464	882085	469454	..	F	n/a (no relatives detected)	5.2158	0	n/a (female)	n/a (female)	680.502988	K1a1b1g	[0.969,0.988]	..	..
BA	I2452	I2452	BEDFM2009.12, feature F.66 skeleton 186	petrous	1	2018	OlaldeNature2018	doi:10.1038/nature25738	ENA:PRJEB23635	Evans, Christopher	Direct: IntCal20; R_combine	4052	49	2199-2032 calBCE (3715±23 BP) [R_combine: (3735±35 BP, Poz-83405), (3700±30 BP, Beta-444979)]	mature adult	England_BellBeaker	England, South Derbyshire, Willington, Dairy Farm	United Kingdom	52.854	-1.565	0	Repulldown on 3.2M snpset	1240k	2	/n/data1/hms/genetics/reich/1000Genomes/amh_samples/ancientMergeSets__MT/C-per_sample_versions/I2452/MT.v0001.6__2017_05_05/merged/aln.sort.mapped.rmdupse_adna_v2.md.bam	/n/data1/hms/genetics/reich/1000Genomes/amh_samples/ancientMergeSets__MT/C-per_sample_versions/I2452/MT.v0001.6__2017_05_05/merged/aln.sort.mapped.rmdupse_adna_v2.md.bam.Q10.d1.fa	/n/groups/reich/v16/perSample/infodir/out.All	/n/groups/reich/adam/repulldown/3.2M_v4_singleUDG/pulldowns/shard-100/execution/half_n-split_176.parameters.stdout	I2452	/n/data1/hms/genetics/reich/1000Genomes/amh_samples/ancientMergeSets__CAPTURE-1240K/C-per_sample_versions/I2452/v0015.0__2016_11_29/merged/by_chr/	SRC-0-cal1__S2452.E1.L1__half:SRC-0-gra2__S2452.E2.L1__half:SRC-1-gra3__S2452.E2.L1__half:SRC-1-sal1__S2452.E1.L1__half:SRC-2-cal2__S2452.E1.L1__half	4.315002	7.489	1580286	1465856	871940	465006	..	M	n/a (no relatives detected)	36.694497	20.659196	R-DF13	R1b1a1b1a1a2c1	475.138029	H1e1a	[0.979,0.994]	..	..
BA	I2453	I2453	CQWDO7, feature F.320 skeleton 1126	tooth (molar)	1	2018	OlaldeNature2018	doi:10.1038/nature25738	ENA:PRJEB23635	Evans, Christopher	Direct: IntCal20	4122	68	2290-2038 calBCE (3760±35 BP, Poz-83404)	..	England_BellBeaker	England, Lincolnshire, West Deeping	United Kingdom	52.67	-0.35	0	Repulldown on 3.2M snpset	1240k	2	/n/data1/hms/genetics/reich/1000Genomes/amh_samples/ancientMergeSets__MT/C-per_sample_versions/I2453/MT.v0001.6__2017_05_05/merged/aln.sort.mapped.rmdupse_adna_v2.md.bam	/n/data1/hms/genetics/reich/1000Genomes/amh_samples/ancientMergeSets__MT/C-per_sample_versions/I2453/MT.v0001.6__2017_05_05/merged/aln.sort.mapped.rmdupse_adna_v2.md.bam.Q10.d1.fa	/n/groups/reich/v16/perSample/infodir/out.All	/n/groups/reich/adam/repulldown/3.2M_v4_singleUDG/pulldowns/shard-83/execution/half_n-split_160.parameters.stdout	I2453	/n/data1/hms/genetics/reich/1000Genomes/amh_samples/ancientMergeSets__CAPTURE-1240K/C-per_sample_versions/I2453/v0015.0__2016_11_29/merged/by_chr/	SRC-0-gra2__S2453.E2.L1__half:SRC-0-sal1__S2453.E1.L1__half:SRC-1-gra3__S2453.E2.L1__half	0.564002	0.958	972702	915335	585499	310717	..	M	n/a (no relatives detected)	5.9634	0	R-DF13	R1b1a1b1a1a2c1	599.921661	K2a	[0.996,1]	..	..
BA	I3255	I3255	TRM10, skeleton [3383]	petrous	1	2018	OlaldeNature2018	doi:10.1038/nature25738	ENA:PRJEB23635	Dodwell, Natasha	Direct: IntCal20	3994	59	2139-1947 calBCE (3661±31 BP, SUERC-49482)	16-18	England_BellBeaker	England, Cambridgeshire, Trumpington Meadows	United Kingdom	52.170279	0.105604	0	Repulldown on 3.2M snpset	1240k	1	..	..	/n/groups/reich/v16/perSample/infodir/out.All	/n/groups/reich/adam/repulldown/3.2M_v4_singleUDG/pulldowns/shard-116/execution/half_n-split_190.parameters.stdout	I3255	/n/data1/hms/genetics/reich/1000Genomes/amh_samples/ancientMergeSets__CAPTURE-1240K/C-per_sample_versions/I3255/v0015.0__2016_11_29/merged/by_chr/	SRC-0-sig1__S3255.E1.L1__half:SRC-1-sig2__S3255.E1.L1__half	2.82626	4.889	1487615	1421284	840329	445807	..	F	United Kingdom, England, Cambridgeshire, Trumpington Meadows Family A (2 members) (I3255 and I3256 are 2nd or 3rd degree relatives)	12.409395	0	n/a (female)	n/a (female)	782	T2b	[0.996,0.999]	0.093	0.012
BA	I4950	I4950	DZSWS:C.36	tooth	1	2018	OlaldeNature2018	doi:10.1038/nature25738	ENA:PRJEB23635	Barclay, Alastair	Context: Archaeological	4250	289	2800-1800 BCE	..	England_BellBeaker	England, Wiltshire, Upavon, RFC Central Flying School	United Kingdom	51.289876	-1.807234	0	Repulldown on 3.2M snpset	1240k	1	/n/data1/hms/genetics/reich/1000Genomes/amh_samples/ancientMergeSets__MT/C-per_sample_versions/I4950/MT.v0001.6__2017_05_05/merged/aln.sort.mapped.rmdupse_adna_v2.md.bam	/n/data1/hms/genetics/reich/1000Genomes/amh_samples/ancientMergeSets__MT/C-per_sample_versions/I4950/MT.v0001.6__2017_05_05/merged/aln.sort.mapped.rmdupse_adna_v2.md.bam.Q10.d1.fa	/n/groups/reich/sample_db/A-pulldowns_by_project/amh_sample_set_merge_v0020.1__2017_04_17__perSample/A-snpset_1240k/infodir/out.All	/n/groups/reich/adam/repulldown/3.2M_v4_singleUDG/pulldowns/shard-51/execution/half_n-split_131.parameters.stdout	I4950	/n/data1/hms/genetics/reich/1000Genomes/amh_samples/ancientMergeSets__CAPTURE/C-per_sample_versions/I4950/v0020.1__2017_04_17/merged/by_chr/	SRC-0-gar1__S4950.E1.L1__half:SRC-1-gar2__S4950.E1.L1__half:SRC-2-gar3__S4950.E1.L1__half	0.858027	1.448	1295593	1208442	744264	388131	..	M	n/a (no relatives detected)	12.697202	0	R-L21	R1b1a1b1a1a2c1	377.959261	U5a2d1	[0.983,0.997]	0.056	..
BA	I4951	I4951	DZSWS:X133.1	tooth	1	2018	OlaldeNature2018	doi:10.1038/nature25738	ENA:PRJEB23635	Barclay, Alastair	Context: Archaeological	4250	289	2800-1800 BCE	..	England_BellBeaker	England, Wiltshire, Netheravon, Flying School	United Kingdom	51.24	-1.76	0	Repulldown on 3.2M snpset	1240k	1	/n/data1/hms/genetics/reich/1000Genomes/amh_samples/ancientMergeSets__MT/C-per_sample_versions/I4951/MT.v0001.6__2017_05_05/merged/aln.sort.mapped.rmdupse_adna_v2.md.bam	/n/data1/hms/genetics/reich/1000Genomes/amh_samples/ancientMergeSets__MT/C-per_sample_versions/I4951/MT.v0001.6__2017_05_05/merged/aln.sort.mapped.rmdupse_adna_v2.md.bam.Q10.d1.fa	/n/groups/reich/sample_db/A-pulldowns_by_project/amh_sample_set_merge_v0020.1__2017_04_17__perSample/A-snpset_1240k/infodir/out.All	/n/groups/reich/adam/repulldown/3.2M_v4_singleUDG/pulldowns/shard-48/execution/half_n-split_129.parameters.stdout	I4951	/n/data1/hms/genetics/reich/1000Genomes/amh_samples/ancientMergeSets__CAPTURE/C-per_sample_versions/I4951/v0020.1__2017_04_17/merged/by_chr/	SRC-0-gar1__S4951.E1.L1__half:SRC-1-gar2__S4951.E1.L1__half:SRC-2-gar3__S4951.E1.L1__half	0.099073	0.173	271735	256209	173698	89630	..	M	United Kingdom, England, Wiltshire, Netheravon, Flying School Family A (2 members) (I5512 and I4951 are 2nd or 3rd degree relatives)	n/a (too few SNPs)	n/a (too few SNPs)	R-L151	R1b1a1b1a1a	301.363872	K1b1a1	[0.988,0.998]	0.055	..
BA	I5512	I5512	DZSWS:X132.1	petrous	1	2018	OlaldeNature2018	doi:10.1038/nature25738	ENA:PRJEB23635	Barclay, Alastair	Context: Archaeological	4250	289	2800-1800 BCE	..	England_BellBeaker	England, Wiltshire, Netheravon, Flying School	United Kingdom	51.24	-1.76	0	Repulldown on 3.2M snpset	1240k	1	/n/data1/hms/genetics/reich/1000Genomes/amh_samples/ancientMergeSets__MT/C-per_sample_versions/I5512/MT.v0001.6__2017_05_05/merged/aln.sort.mapped.rmdupse_adna_v2.md.bam	/n/data1/hms/genetics/reich/1000Genomes/amh_samples/ancientMergeSets__MT/C-per_sample_versions/I5512/MT.v0001.6__2017_05_05/merged/aln.sort.mapped.rmdupse_adna_v2.md.bam.Q10.d1.fa	/n/groups/reich/sample_db/A-pulldowns_by_project/amh_sample_set_merge_v0021.0__2017_04_23__perSample/A-snpset_1240k/infodir/out.All	/n/groups/reich/adam/repulldown/3.2M_v4_singleUDG/pulldowns/shard-50/execution/half_n-split_130.parameters.stdout	I5512	/n/data1/hms/genetics/reich/1000Genomes/amh_samples/ancientMergeSets__CAPTURE/C-per_sample_versions/I5512/v0021.0__2017_04_23/merged/by_chr/	SRC-0-hal__S5512.E1.L1__half:SRC-1-hal2__S5512.E1.L1__half:SRC-2-hal3__S5512.E1.L1__half	2.6215	4.588	1443107	1376118	842563	443412	..	F	United Kingdom, England, Wiltshire, Netheravon, Flying School Family A (2 members) (I5512 and I4951 are 2nd or 3rd degree relatives)	4.4635	0	n/a (female)	n/a (female)	82.8	J1c2	[0.995,1.000]	0.122	0.011
BA	I5513	I5513	DZSWS:X146.1 b	petrous	1	2018	OlaldeNature2018	doi:10.1038/nature25738	ENA:PRJEB23635	Barclay, Alastair	Context: Archaeological	4250	289	2800-1800 BCE	..	England_BellBeaker	England, North Ablington, Figheldean	United Kingdom	51.22	-1.77	0	Repulldown on 3.2M snpset	1240k	1	/n/data1/hms/genetics/reich/1000Genomes/amh_samples/ancientMergeSets__MT/C-per_sample_versions/I5513/MT.v0001.6__2017_05_05/merged/aln.sort.mapped.rmdupse_adna_v2.md.bam	/n/data1/hms/genetics/reich/1000Genomes/amh_samples/ancientMergeSets__MT/C-per_sample_versions/I5513/MT.v0001.6__2017_05_05/merged/aln.sort.mapped.rmdupse_adna_v2.md.bam.Q10.d1.fa	/n/groups/reich/sample_db/A-pulldowns_by_project/amh_sample_set_merge_v0021.0__2017_04_23__perSample/A-snpset_1240k/infodir/out.All	/n/groups/reich/adam/repulldown/3.2M_v4_singleUDG/pulldowns/shard-46/execution/half_n-split_127.parameters.stdout	I5513	/n/data1/hms/genetics/reich/1000Genomes/amh_samples/ancientMergeSets__CAPTURE/C-per_sample_versions/I5513/v0021.0__2017_04_23/merged/by_chr/	SRC-0-hal__S5513.E1.L1__half:SRC-1-hal2__S5513.E1.L1__half:SRC-2-hal3__S5513.E1.L1__half	1.423879	2.463	1337633	1247292	780151	411081	..	M	n/a (no relatives detected)	0	0	R-DF13	R1b1a1b1a1a2c1	120	V	[0.996,1.000]	0.076	0.433
BA	I6775	I6775	SB 615A (Skeleton No. 2)	petrous	1	2018	OlaldeNature2018	doi:10.1038/nature25738	ENA:PRJEB23635	Brace, Selina	Context: Archaeological	4150	173	2500-1900 BCE	..	England_BellBeaker	England, Somerset, Stogursey, Wick Barrow	United Kingdom	51.121284	-3.075648	0	Repulldown on 3.2M snpset	1240k	1	/n/data1/hms/genetics/reich/1000Genomes/amh_samples/ancientMergeSets__MT/C-per_sample_versions/I6775/MT.v0001.6__2017_05_05/merged/aln.sort.mapped.rmdupse_adna_v2.md.bam	/n/data1/hms/genetics/reich/1000Genomes/amh_samples/ancientMergeSets__MT/C-per_sample_versions/I6775/MT.v0001.6__2017_05_05/merged/aln.sort.mapped.rmdupse_adna_v2.md.bam.Q10.d1.fa	/n/groups/reich/sample_db/A-pulldowns_by_project/amh_sample_set_merge_v0024.0__2017_07_19__perSample/A-snpset_1240k/infodir/out.All	/n/groups/reich/adam/repulldown/3.2M_v4_singleUDG/pulldowns/shard-77/execution/half_n-split_155.parameters.stdout	I6775	/n/data1/hms/genetics/reich/1000Genomes/amh_samples/ancientMergeSets__CAPTURE/C-per_sample_versions/I6775/v0024.0__2017_07_19/merged/by_chr/	SRC-0-dra1__S6775.L1__half:SRC-1-dra2__S6775.L1__half	0.94105	1.641019	1073743	1005250	640063	340570	..	M	n/a (no relatives detected)	23.419099	0	R-L21	R1b1a1b1a1a2c1	213	H1	[0.978,0.992]	0.085	0.431
BA	I1767	I1767	Sk2 (IWF 96, Cemetery, Sk 2)	tooth (molar)	1	2018	OlaldeNature2018	doi:10.1038/nature25738	ENA:PRJEB23635	Brace, Selina	Direct: IntCal20	4045	58	2202-1978 calBCE (3705±35 BP, OxA-8651)	..	England_BellBeaker_highEEF	England, County Durham, Stockton-on-Tees, Windmill Fields	United Kingdom	54.522812	-1.308134	0	Repulldown on 3.2M snpset	1240k	1	/n/data1/hms/genetics/reich/1000Genomes/amh_samples/ancientMergeSets__MT/C-per_sample_versions/I1767/MT.v0001.2__2016_02_27/merged/aln.sort.mapped.rmdupse_adna_v2.md.bam	/n/data1/hms/genetics/reich/1000Genomes/amh_samples/ancientMergeSets__MT/C-per_sample_versions/I1767/MT.v0001.2__2016_02_27/merged/aln.sort.mapped.rmdupse_adna_v2.md.bam.Q10.d1.fa	/n/groups/reich/v16/perSample_4__v16.4__2017_01_13__perSample/infodir/out.All.o	/n/groups/reich/adam/repulldown/3.2M_v4_singleUDG/pulldowns/shard-105/execution/half_n-split_180.parameters.stdout	I1767	/n/data1/hms/genetics/reich/1000Genomes/amh_samples/ancientMergeSets__CAPTURE-1240K/C-per_sample_versions/I1767/v0016.4__2017_01_13/merged/by_chr/	SRC-0-mic1__S1767.E1.L1__half:SRC-1-mic2__S1767.E1.L1__half	1.047595	1.799	1193571	1116472	698053	370634	..	M	n/a (no relatives detected)	0	0	I-Y3709	I2a1b1a1a1	463	U5a1a1	[0.993,0.999]	0.074	0.426
BA	I2416	I2416	53535_25004 (Boscombe Bowmen)	tooth	1	2018	OlaldeNature2018	doi:10.1038/nature25738	ENA:PRJEB23635	Barclay, Alastair	Direct: IntCal20; R_combine	4239	61	2451-2201 calBCE (3838±21 BP) [R_combine: (3845±27 BP, OxA-13624), (3830±30 BP, Beta-432804)]	35-45	England_BellBeaker_highEEF	England, Wiltshire, Amesbury Down	United Kingdom	51.168023	-1.7725402	0	Repulldown on 3.2M snpset	1240k	1	/n/data1/hms/genetics/reich/1000Genomes/amh_samples/ancientMergeSets__MT/C-per_sample_versions/I2416/MT.v0001.2__2016_02_27/merged/aln.sort.mapped.rmdupse_adna_v2.md.bam	/n/data1/hms/genetics/reich/1000Genomes/amh_samples/ancientMergeSets__MT/C-per_sample_versions/I2416/MT.v0001.2__2016_02_27/merged/aln.sort.mapped.rmdupse_adna_v2.md.bam.Q10.d1.fa	/n/groups/reich/v11/perSample/infodir/out.All	/n/groups/reich/adam/repulldown/3.2M_v4_singleUDG/pulldowns/shard-54/execution/half_n-split_134.parameters.stdout	I2416	/n/data1/hms/genetics/reich/1000Genomes/amh_samples/ancientMergeSets__CAPTURE/C-per_sample_versions/I2416/v0011.0__2016_01_19/merged/by_chr/	SRC-0-sal1__S2416.E1.L1__half	0.07379	0.126	208344	197678	131529	69529	..	M	United Kingdom, England, Wiltshire, Amesbury Down Family C (2 members) (I2417 and I2416 are 2nd or 3rd degree relatives)	n/a (too few SNPs)	n/a (too few SNPs)	R-L52	R1b1a1b1a1	412	K1b1a1	[0.997,1.000]	0.076	0.453
BA	I5379	I5379	SB 424B3 (F1)	petrous	1	2018	OlaldeNature2018	doi:10.1038/nature25738	ENA:PRJEB23635	Brace, Selina	Direct: IntCal20	4333	54	2468-2294 calBCE (3900±30 BP, SUERC-32210)	..	England_BellBeaker_highEEF	England, Dorset, Sixpenny Handley, Canada Farm	United Kingdom	50.919204	-2.015441	0	Repulldown on 3.2M snpset	1240k	1	/n/data1/hms/genetics/reich/1000Genomes/amh_samples/ancientMergeSets__MT/C-per_sample_versions/I5379/MT.v0001.6__2017_05_05/merged/aln.sort.mapped.rmdupse_adna_v2.md.bam	/n/data1/hms/genetics/reich/1000Genomes/amh_samples/ancientMergeSets__MT/C-per_sample_versions/I5379/MT.v0001.6__2017_05_05/merged/aln.sort.mapped.rmdupse_adna_v2.md.bam.Q10.d1.fa	/n/groups/reich/sample_db/A-pulldowns_by_project/amh_sample_set_merge_vHierarchical____A-v0022.4udgmixed____2017_05_15__perSample____B-v0022.3__2017_05_15__perSample/A-snpset_1240k/infodir/out.All	/n/groups/reich/adam/repulldown/3.2M_v4_singleUDG/pulldowns/shard-40/execution/half_n-split_121.parameters.stdout	I5379	/n/data1/hms/genetics/reich/1000Genomes/amh_samples/ancientMergeSets__CAPTURE/C-per_sample_versions/I5379/v0022.3__2017_05_15/merged/by_chr/	SRC-0-meg1__S5379.L1__half:SRC-1-meg2__S5379.L1__half	1.088731	1.899	1134049	1060829	667881	356147	..	M	n/a (no relatives detected)	0	0	R-L21	R1b1a1b1a1a2c1	203.139296	HV0+195	[0.984,1]	0.117	..
BA	I2454	I2454	OVE08 feature F.1080 skeleton 5487	petrous	1	2018	OlaldeNature2018	doi:10.1038/nature25738	ENA:PRJEB23635	Evans, Christopher	Direct: IntCal20	4042	50	2199-1982 calBCE (3703±28 BP, OxA-24595)	young adult	England_BellBeaker_lowEEF	England, Needingworth Quarry, Over Narrows	United Kingdom	52.34	0.03	0	Repulldown on 3.2M snpset	1240k	2	/n/data1/hms/genetics/reich/1000Genomes/amh_samples/ancientMergeSets__MT/C-per_sample_versions/I2454/MT.v0001.6__2017_05_05/merged/aln.sort.mapped.rmdupse_adna_v2.md.bam	/n/data1/hms/genetics/reich/1000Genomes/amh_samples/ancientMergeSets__MT/C-per_sample_versions/I2454/MT.v0001.6__2017_05_05/merged/aln.sort.mapped.rmdupse_adna_v2.md.bam.Q10.d1.fa	/n/groups/reich/v16/perSample/infodir/out.All	/n/groups/reich/adam/repulldown/3.2M_v4_singleUDG/pulldowns/shard-106/execution/half_n-split_181.parameters.stdout	I2454	/n/data1/hms/genetics/reich/1000Genomes/amh_samples/ancientMergeSets__CAPTURE-1240K/C-per_sample_versions/I2454/v0015.0__2016_11_29/merged/by_chr/	SRC-0-gra2__S2454.E2.L1__half:SRC-0-sal1__S2454.E1.L1__half:SRC-1-gra3__S2454.E2.L1__half:SRC-1-sal2__S2454.E1.L1__half	2.971678	5.168	1398143	1336096	798359	427339	..	F	n/a (no relatives detected)	0	0	n/a (female)	n/a (female)	434.035548	R1a1a	[0.983,0.996]	..	..
BA	I2459	I2459	85684_62014 (pit burial)	petrous	1	2018	OlaldeNature2018	doi:10.1038/nature25738	ENA:PRJEB23635	Barclay, Alastair	Direct: IntCal20	4231	68	2453-2148 calBCE (3829±30 BP, SUERC-54823)	..	England_BellBeaker_lowEEF	England, Wiltshire, Amesbury Down	United Kingdom	51.168023	-1.7725402	0	Repulldown on 3.2M snpset	1240k	1	/n/data1/hms/genetics/reich/1000Genomes/amh_samples/ancientMergeSets__MT/C-per_sample_versions/I2459/MT.v0001.2__2016_02_27/merged/aln.sort.mapped.rmdupse_adna_v2.md.bam	/n/data1/hms/genetics/reich/1000Genomes/amh_samples/ancientMergeSets__MT/C-per_sample_versions/I2459/MT.v0001.2__2016_02_27/merged/aln.sort.mapped.rmdupse_adna_v2.md.bam.Q10.d1.fa	/n/groups/reich/v11/perSample/infodir/out.All	/n/groups/reich/adam/repulldown/3.2M_v4_singleUDG/pulldowns/shard-63/execution/half_n-split_142.parameters.stdout	I2459	/n/data1/hms/genetics/reich/1000Genomes/amh_samples/ancientMergeSets__CAPTURE/C-per_sample_versions/I2459/v0011.0__2016_01_19/merged/by_chr/	SRC-0-sal1__S2459.E1.L1__half:SRC-1-sal2__S2459.E1.L1__half	0.756615	1.33	818107	781121	505590	272999	..	F	n/a (no relatives detected)	5.5288	0	n/a (female)	n/a (female)	334	T2a1a	[0.991,0.997]	0.076	0.014
BA	I5376	I5376	SB 411B3 (A13603)	petrous	1	2018	OlaldeNature2018	doi:10.1038/nature25738	ENA:PRJEB23635	Brace, Selina	Direct: IntCal20	4216	68	2452-2143 calBCE (3819±33 BP, OxA-14728)	..	England_BellBeaker_lowEEF	England, London, Syon Reach, River Thames Skulls	United Kingdom	51.474176	-0.309898	0	Repulldown on 3.2M snpset	1240k	1	/n/data1/hms/genetics/reich/1000Genomes/amh_samples/ancientMergeSets__MT/C-per_sample_versions/I5376/MT.v0001.6__2017_05_05/merged/aln.sort.mapped.rmdupse_adna_v2.md.bam	/n/data1/hms/genetics/reich/1000Genomes/amh_samples/ancientMergeSets__MT/C-per_sample_versions/I5376/MT.v0001.6__2017_05_05/merged/aln.sort.mapped.rmdupse_adna_v2.md.bam.Q10.d1.fa	/n/groups/reich/sample_db/A-pulldowns_by_project/amh_sample_set_merge_vHierarchical____A-v0022.4udgmixed____2017_05_15__perSample____B-v0022.3__2017_05_15__perSample/A-snpset_1240k/infodir/out.All	/n/groups/reich/adam/repulldown/3.2M_v4_singleUDG/pulldowns/shard-66/execution/half_n-split_145.parameters.stdout	I5376	/n/data1/hms/genetics/reich/1000Genomes/amh_samples/ancientMergeSets__CAPTURE/C-per_sample_versions/I5376/v0022.3__2017_05_15/merged/by_chr/	SRC-0-meg1__S5376.L1__half	0.078096	0.131	225528	214999	136013	72066	..	F	n/a (no relatives detected)	n/a (too few SNPs)	n/a (too few SNPs)	n/a (female)	n/a (female)	19.188002	H6a	[0.934,0.98]	0.1	..
BA	I6774	I6774	SB 613A (R2315/3)	petrous	1	2018	OlaldeNature2018	doi:10.1038/nature25738	ENA:PRJEB23635	Brace, Selina	Direct: IntCal20	4121	63	2287-2041 calBCE (3760±30 BP, SUERC-74755)	..	England_BellBeaker_lowEEF	England, Sussex, Brighton, Ditchling Road	United Kingdom	50.862516	-0.121506	0	Repulldown on 3.2M snpset	1240k	1	/n/data1/hms/genetics/reich/1000Genomes/amh_samples/ancientMergeSets__MT/C-per_sample_versions/I6774/MT.v0001.6__2017_05_05/merged/aln.sort.mapped.rmdupse_adna_v2.md.bam	/n/data1/hms/genetics/reich/1000Genomes/amh_samples/ancientMergeSets__MT/C-per_sample_versions/I6774/MT.v0001.6__2017_05_05/merged/aln.sort.mapped.rmdupse_adna_v2.md.bam.Q10.d1.fa	/n/groups/reich/sample_db/A-pulldowns_by_project/amh_sample_set_merge_v0024.0__2017_07_19__perSample/A-snpset_1240k/infodir/out.All	/n/groups/reich/adam/repulldown/3.2M_v4_singleUDG/pulldowns/shard-84/execution/half_n-split_161.parameters.stdout	I6774	/n/data1/hms/genetics/reich/1000Genomes/amh_samples/ancientMergeSets__CAPTURE/C-per_sample_versions/I6774/v0024.0__2017_07_19/merged/by_chr/	SRC-0-dra1__S6774.L1__half:SRC-1-dra2__S6774.L1__half	0.659219	1.14817	943797	886147	570601	304616	..	M	n/a (no relatives detected)	7.135502	0	R-S461	R1b1a1b1a1a2c	91.8	H4a1a1a	[0.970,0.985]	0.088	0.441
BA	I6679	I6679	UK_LH3, LH-01, Cair 1, Burial 3	tooth	1	2018	OlaldeNature2018	doi:10.1038/nature25738	ENA:PRJEB23635	Bonsall, Clive	Direct: IntCal20	3936	57	2129-1889 calBCE (3621±34 BP, OxA-5553/4)	..	England_BellBeaker_o	England, Northumberland, Low Hauxley	United Kingdom	55.309983	-1.553328	0	Repulldown on 3.2M snpset	1240k	1	/n/data1/hms/genetics/reich/1000Genomes/amh_samples/ancientMergeSets__MT/C-per_sample_versions/I6679/MT.v0001.6__2017_05_05/merged/aln.sort.mapped.rmdupse_adna_v2.md.bam	/n/data1/hms/genetics/reich/1000Genomes/amh_samples/ancientMergeSets__MT/C-per_sample_versions/I6679/MT.v0001.6__2017_05_05/merged/aln.sort.mapped.rmdupse_adna_v2.md.Q10.d1.fa	/n/groups/reich/sample_db/A-pulldowns_by_project/amh_sample_set_merge_v0024.1__2017_07_24__perSample/A-snpset_1240k/infodir/out.All	/n/groups/reich/adam/repulldown/3.2M_v4_singleUDG/pulldowns/shard-135/execution/half_n-split_207.parameters.stdout	I6679	/n/data1/hms/genetics/reich/1000Genomes/amh_samples/ancientMergeSets__CAPTURE/C-per_sample_versions/I6679/v0024.1__2017_07_24/merged/by_chr/	SRC-0-cam1__S6679.E1.L1__half	0.100963	0.171488	287488	271107	179028	93210	..	M	n/a (no relatives detected)	n/a (too few SNPs)	n/a (too few SNPs)	R-L151	R1b1a1b1a1a	247	J1c1b1	[0.997,1.000]	0.061	0.416
BA	I6778	I6778	SB 619A (G.52 Inhumation 4)	petrous	1	2018	OlaldeNature2018	doi:10.1038/nature25738	ENA:PRJEB23635	Brace, Selina	Context: Archaeological	4150	173	2500-1900 BCE	..	England_BellBeaker_o	England, Wiltshire, Wilsford	United Kingdom	51.147052	-1.812529	0	Repulldown on 3.2M snpset	1240k	1	/n/data1/hms/genetics/reich/1000Genomes/amh_samples/ancientMergeSets__MT/C-per_sample_versions/I6778/MT.v0001.6__2017_05_05/merged/aln.sort.mapped.rmdupse_adna_v2.md.bam	/n/data1/hms/genetics/reich/1000Genomes/amh_samples/ancientMergeSets__MT/C-per_sample_versions/I6778/MT.v0001.6__2017_05_05/merged/aln.sort.mapped.rmdupse_adna_v2.md.bam.Q10.d1.fa	/n/groups/reich/sample_db/A-pulldowns_by_project/amh_sample_set_merge_v0024.0__2017_07_19__perSample/A-snpset_1240k/infodir/out.All	/n/groups/reich/adam/repulldown/3.2M_v4_singleUDG/pulldowns/shard-79/execution/half_n-split_157.parameters.stdout	I6778	/n/data1/hms/genetics/reich/1000Genomes/amh_samples/ancientMergeSets__CAPTURE/C-per_sample_versions/I6778/v0024.0__2017_07_19/merged/by_chr/	SRC-0-dra1__S6778.L1__half:SRC-1-dra2__S6778.L1__half	0.699891	1.234384	915138	873532	564211	300592	..	F	n/a (no relatives detected)	8.586704	0	n/a (female)	n/a (female)	175	K1a26	[0.984,0.993]	0.077	0.012
BA	I2457	I2457	65530_13382	tooth	1	2018	OlaldeNature2018	doi:10.1038/nature25738	ENA:PRJEB23635	Barclay, Alastair	Direct: IntCal20; we ignore a previous date of 2468-2239 calBCE (3890±30 BP, SUERC-36210) because it is an outlier from the rest of the genetic family	4056	54	2201-2029 calBCE (3717±28 BP, SUERC-69975)	25-39	England_C_EBA	England, Wiltshire, Amesbury Down	United Kingdom	51.168023	-1.7725402	0	Repulldown on 3.2M snpset	1240k	1	/n/data1/hms/genetics/reich/1000Genomes/amh_samples/ancientMergeSets__MT/C-per_sample_versions/I2457/MT.v0001.2__2016_02_27/merged/aln.sort.mapped.rmdupse_adna_v2.md.bam	/n/data1/hms/genetics/reich/1000Genomes/amh_samples/ancientMergeSets__MT/C-per_sample_versions/I2457/MT.v0001.2__2016_02_27/merged/aln.sort.mapped.rmdupse_adna_v2.md.bam.Q10.d1.fa	/n/groups/reich/v11/perSample/infodir/out.All	/n/groups/reich/adam/repulldown/3.2M_v4_singleUDG/pulldowns/shard-99/execution/half_n-split_175.parameters.stdout	I2457	/n/data1/hms/genetics/reich/1000Genomes/amh_samples/ancientMergeSets__CAPTURE/C-per_sample_versions/I2457/v0011.0__2016_01_19/merged/by_chr/	SRC-0-sal1__S2457.E1.L1__half:SRC-1-sal2__S2457.E1.L1__half	1.564178	2.715	1171859	1094375	686874	365554	..	M	United Kingdom, England, Wiltshire Family A (4 members) (I2457 and I2600 are father and daughter, and both are 2nd or 3rd degree relatives of I6777 (who is a 2nd or 3rd degree relative of I2566); I2457 and I2566 are also 2nd or 3rd degree relatives)	109.937574	56.45448	R-L21	R1b1a1b1a1a2c1	530	I4a	[0.994,1.000]	0.061	0.426
BA	I2460	I2460	85684_62027	tooth	1	2018	OlaldeNature2018	doi:10.1038/nature25738	ENA:PRJEB23635	Barclay, Alastair	Direct: IntCal20	3875	48	2024-1782 calBCE (3575±27 BP, SUERC-53041)	14-16	England_C_EBA	England, Wiltshire, Amesbury Down	United Kingdom	51.168023	-1.7725402	0	Repulldown on 3.2M snpset	1240k	1	/n/data1/hms/genetics/reich/1000Genomes/amh_samples/ancientMergeSets__MT/C-per_sample_versions/I2460/MT.v0001.2__2016_02_27/merged/aln.sort.mapped.rmdupse_adna_v2.md.bam	/n/data1/hms/genetics/reich/1000Genomes/amh_samples/ancientMergeSets__MT/C-per_sample_versions/I2460/MT.v0001.2__2016_02_27/merged/aln.sort.mapped.rmdupse_adna_v2.md.bam.Q10.d1.fa	/n/groups/reich/v11/perSample/infodir/out.All	/n/groups/reich/adam/repulldown/3.2M_v4_singleUDG/pulldowns/shard-141/execution/half_n-split_212.parameters.stdout	I2460	/n/data1/hms/genetics/reich/1000Genomes/amh_samples/ancientMergeSets__CAPTURE/C-per_sample_versions/I2460/v0011.0__2016_01_19/merged/by_chr/	SRC-0-sal1__S2460.E1.L1__half	0.01155	0.02	35174	33599	22641	11647	..	F	n/a (no relatives detected)	n/a (too few SNPs)	n/a (too few SNPs)	n/a (female)	n/a (female)	302	T2a1a	[0.998,1.000]	0.072	0.01
BA	I2566	I2566	65530_13385	petrous	1	2018	OlaldeNature2018	doi:10.1038/nature25738	ENA:PRJEB23635	Barclay, Alastair	Direct: IntCal20	4078	57	2267-2036 calBCE (3734±25 BP, NZA-32490)	18-20	England_C_EBA	England, Wiltshire, Amesbury Down	United Kingdom	51.168023	-1.7725402	0	Repulldown on 3.2M snpset	1240k	1	/n/data1/hms/genetics/reich/1000Genomes/amh_samples/ancientMergeSets__MT/C-per_sample_versions/I2566/MT.v0001.2__2016_02_27/merged/aln.sort.mapped.rmdupse_adna_v2.md.bam	/n/data1/hms/genetics/reich/1000Genomes/amh_samples/ancientMergeSets__MT/C-per_sample_versions/I2566/MT.v0001.2__2016_02_27/merged/aln.sort.mapped.rmdupse_adna_v2.md.bam.Q10.d1.fa	/n/groups/reich/v16/perSample_4__v16.4__2017_01_13__perSample/infodir/out.All.o	/n/groups/reich/adam/repulldown/3.2M_v4_singleUDG/pulldowns/shard-90/execution/half_n-split_167.parameters.stdout	I2566	/n/data1/hms/genetics/reich/1000Genomes/amh_samples/ancientMergeSets__CAPTURE-1240K/C-per_sample_versions/I2566/v0016.4__2017_01_13/merged/by_chr/	SRC-0-med1__S2566.E1.L2__half	1.313957	2.259	778413	730254	463474	249542	..	M	United Kingdom, England, Wiltshire Family A (4 members) (I2457 and I2600 are father and daughter, and both are 2nd or 3rd degree relatives of I6777 (who is a 2nd or 3rd degree relative of I2566); I2457 and I2566 are also 2nd or 3rd degree relatives)	5.349398	0	R-DF13	R1b1a1b1a1a2c1	638	K1b1a1	[0.997,1.000]	0.073	0.45
BA	I2597	I2597	56240_5292	petrous	1	2018	OlaldeNature2018	doi:10.1038/nature25738	ENA:PRJEB23635	Barclay, Alastair	Direct: IntCal20	4080	60	2276-2033 calBCE (3735±30 BP, SUERC-34539)	14-16	England_C_EBA	England, Wiltshire, Amesbury Down	United Kingdom	51.168023	-1.7725402	0	Repulldown on 3.2M snpset	1240k	1	/n/data1/hms/genetics/reich/1000Genomes/amh_samples/ancientMergeSets__MT/C-per_sample_versions/I2597/MT.v0001.6__2017_05_05/merged/aln.sort.mapped.rmdupse_adna_v2.md.bam	/n/data1/hms/genetics/reich/1000Genomes/amh_samples/ancientMergeSets__MT/C-per_sample_versions/I2597/MT.v0001.6__2017_05_05/merged/aln.sort.mapped.rmdupse_adna_v2.md.bam.Q10.d1.fa	/n/groups/reich/sample_db/A-pulldowns_by_project/amh_sample_set_merge_v0024.0__2017_07_19__perSample/A-snpset_1240k/infodir/out.All	/n/groups/reich/adam/repulldown/3.2M_v4_singleUDG/pulldowns/shard-89/execution/half_n-split_166.parameters.stdout	I2597	/n/data1/hms/genetics/reich/1000Genomes/amh_samples/ancientMergeSets__CAPTURE/C-per_sample_versions/I2597/v0024.0__2017_07_19/merged/by_chr/	SRC-0-fan1__S2597.E1.L2__half:SRC-1-fan2__S2597.E1.L2__half	1.880133	3.235122	1382581	1287600	787990	418500	..	M	United Kingdom, England, Wiltshire, Amesbury Down Family B (2 members) (I2597 and I2596 are father and son)	119.058488	96.804003	R-DF13	R1b1a1b1a1a2c1	169	U5a2c3a	[0.987,0.996]	0.076	0.423
BA	I2601	I2601	EXEKA09_126005 (Z 21)	petrous	1	2018	OlaldeNature2018	doi:10.1038/nature25738	ENA:PRJEB23635	Barclay, Alastair	Direct: IntCal20	3808	60	1960-1747 calBCE (3535±35 BP, SUERC-40713)	40-55	England_C_EBA	England, Kent, East Kent Access Road	United Kingdom	51.3603	1.3405	0	Repulldown on 3.2M snpset	1240k	1	/n/data1/hms/genetics/reich/1000Genomes/amh_samples/ancientMergeSets__MT/C-per_sample_versions/I2601/MT.v0001.2__2016_02_27/merged/aln.sort.mapped.rmdupse_adna_v2.md.bam	/n/data1/hms/genetics/reich/1000Genomes/amh_samples/ancientMergeSets__MT/C-per_sample_versions/I2601/MT.v0001.2__2016_02_27/merged/aln.sort.mapped.rmdupse_adna_v2.md.bam.Q10.d1.fa	/n/groups/reich/v16/perSample_4__v16.4__2017_01_13__perSample/infodir/out.All.o	/n/groups/reich/adam/repulldown/3.2M_v4_singleUDG/pulldowns/shard-143/execution/half_n-split_214.parameters.stdout	I2601	/n/data1/hms/genetics/reich/1000Genomes/amh_samples/ancientMergeSets__CAPTURE-1240K/C-per_sample_versions/I2601/v0016.4__2017_01_13/merged/by_chr/	SRC-0-tam1__S2601.E1.L1__half:SRC-1-tam1__S2601.E1.L1__half:SRC-2-tam2__S2601.E1.L1__half:SRC-3-tam2__S2601.E1.L1__half:SRC-4-tam3arg3__S2601.E1.L1__half:SRC-5-tam3arg3__S2601.E1.L1__half:SRC-6-tam4arg4__S2601.E1.L1__half:SRC-7-tam4arg4__S2601.E1.L1__half:SRC-8-cal1__S2601.E1.L1__half:SRC-9-cal2__S2601.E1.L1__half	0.504727	0.882	778650	743410	485526	262718	..	F	n/a (no relatives detected)	10.203005	0	n/a (female)	n/a (female)	19.5	U5a1b1a	[0.976,0.999]	0.078	0.012
BA	I2604	I2604	62412_40173	petrous	1	2018	OlaldeNature2018	doi:10.1038/nature25738	ENA:PRJEB23635	Barclay, Alastair	Direct: IntCal20	4073	59	2272-2032 calBCE (3730±30 BP, SUERC-26241)	18-25	England_C_EBA	England, Hampshire, Barton-Stacey Pipeline	United Kingdom	51.15	-1.36	0	Repulldown on 3.2M snpset	1240k	1	/n/data1/hms/genetics/reich/1000Genomes/amh_samples/ancientMergeSets__MT/C-per_sample_versions/I2604/MT.v0001.6__2017_05_05/merged/aln.sort.mapped.rmdupse_adna_v2.md.bam	/n/data1/hms/genetics/reich/1000Genomes/amh_samples/ancientMergeSets__MT/C-per_sample_versions/I2604/MT.v0001.6__2017_05_05/merged/aln.sort.mapped.rmdupse_adna_v2.md.bam.Q10.d1.fa	/n/groups/reich/sample_db/A-pulldowns_by_project/amh_sample_set_merge_v0024.0__2017_07_19__perSample/A-snpset_1240k/infodir/out.All	/n/groups/reich/adam/repulldown/3.2M_v4_singleUDG/pulldowns/shard-92/execution/half_n-split_169.parameters.stdout	I2604	/n/data1/hms/genetics/reich/1000Genomes/amh_samples/ancientMergeSets__CAPTURE/C-per_sample_versions/I2604/v0024.0__2017_07_19/merged/by_chr/	SRC-0-fan1__S2604.E1.L2__half:SRC-1-fan2__S2604.E1.L2__half	1.25995	2.178549	1248039	1190825	741174	393373	..	F	n/a (no relatives detected)	9.403497	0	n/a (female)	n/a (female)	163	H2a3	[0.983,0.994]	0.093	0.01
BA	I2609	I2609	MOA 1956.46 Box 136 (Great North Museum/SANT)	tooth	1	2018	OlaldeNature2018	doi:10.1038/nature25738	ENA:PRJEB23635	Fowler, Christopher	Direct: IntCal20	3848	68	2026-1769 calBCE (3560±40 BP, Poz-83423)	22-28	England_C_EBA	England, Northumberland, Hexham Golf Course	United Kingdom	54.979	-2.123	0	Repulldown on 3.2M snpset	1240k	1	..	..	/n/groups/reich/v16/perSample_4__v16.4__2017_01_13__perSample/infodir/out.All.o	/n/groups/reich/adam/repulldown/3.2M_v4_singleUDG/pulldowns/shard-142/execution/half_n-split_213.parameters.stdout	I2609	/n/data1/hms/genetics/reich/1000Genomes/amh_samples/ancientMergeSets__CAPTURE-1240K/C-per_sample_versions/I2609/v0016.4__2017_01_13/merged/by_chr/	SRC-0-cal1__S2609.E1.L1__half	0.188159	0.33	416333	397806	266058	139629	..	F	n/a (no relatives detected)	n/a (too few SNPs)	n/a (too few SNPs)	n/a (female)	n/a (female)	160	K2a	[0.987,0.996]	0.074	0.01
BA	I2612	I2612	TWCMS Sk 2008-1953, 2., diff ind. To crouched ind. (TWCMS Sk2008-1953, Sunderland Museum, find 9)	tooth	1	2018	OlaldeNature2018	doi:10.1038/nature25738	ENA:PRJEB23635	Fowler, Christopher	Direct: IntCal20	4293	71	2462-2206 calBCE (3865±35 BP, Poz-83492)	..	England_C_EBA	England, Tyne and Wear, Sunderland, Hasting Hill	United Kingdom	54.883	-1.452	0	Repulldown on 3.2M snpset	1240k	1	..	..	/n/groups/reich/v16/perSample_4__v16.4__2017_01_13__perSample/infodir/out.All.o	/n/groups/reich/adam/repulldown/3.2M_v4_singleUDG/pulldowns/shard-45/execution/half_n-split_126.parameters.stdout	I2612	/n/data1/hms/genetics/reich/1000Genomes/amh_samples/ancientMergeSets__CAPTURE-1240K/C-per_sample_versions/I2612/v0016.4__2017_01_13/merged/by_chr/	SRC-0-cal1__S2612.E1.L1__half	0.028659	0.049	84099	80538	53602	27320	..	F	n/a (no relatives detected)	n/a (too few SNPs)	n/a (too few SNPs)	n/a (female)	n/a (female)	366	U5b2b2	[0.998,1.000]	0.072	0.016
BA	I2618	I2618	MOA 1964.2 Box 102A (Great North Museum/SANT)	tooth	1	2018	OlaldeNature2018	doi:10.1038/nature25738	ENA:PRJEB23635	Fowler, Christopher	Direct: IntCal20	3993	57	2137-1950 calBCE (3660±28 BP, OxA-26254)	30-40	England_C_EBA	England, Northumberland, Barrasford, Reaverhill	United Kingdom	55.058	-2.147	0	Repulldown on 3.2M snpset	1240k	1	..	..	/n/groups/reich/v16/perSample_4__v16.4__2017_01_13__perSample/infodir/out.All.o	/n/groups/reich/adam/repulldown/3.2M_v4_singleUDG/pulldowns/shard-119/execution/half_n-split_193.parameters.stdout	I2618	/n/data1/hms/genetics/reich/1000Genomes/amh_samples/ancientMergeSets__CAPTURE-1240K/C-per_sample_versions/I2618/v0016.4__2017_01_13/merged/by_chr/	SRC-0-cal1__S2618.E1.L1__half:SRC-1-cal2__S2618.E1.L1__half	0.602112	1.029	1020853	959639	616214	325155	..	M	n/a (no relatives detected)	4.102099	0	R-L21	R1b1a1b1a1a2c1	691	H1bs	..	0.102	0.423
BA	I6777	I6777	SB 618A (G.54)	petrous	1	2018	OlaldeNature2018	doi:10.1038/nature25738	ENA:PRJEB23635	Brace, Selina	Context: Date(s) on relatives (I2600, I2566, and I2457)	4050	115	2300-1900 BCE	..	England_C_EBA	England, Wiltshire, Wilsford	United Kingdom	51.147052	-1.812529	0	Repulldown on 3.2M snpset	1240k	1	/n/data1/hms/genetics/reich/1000Genomes/amh_samples/ancientMergeSets__MT/C-per_sample_versions/I6777/MT.v0001.6__2017_05_05/merged/aln.sort.mapped.rmdupse_adna_v2.md.bam	/n/data1/hms/genetics/reich/1000Genomes/amh_samples/ancientMergeSets__MT/C-per_sample_versions/I6777/MT.v0001.6__2017_05_05/merged/aln.sort.mapped.rmdupse_adna_v2.md.bam.Q10.d1.fa	/n/groups/reich/sample_db/A-pulldowns_by_project/amh_sample_set_merge_v0024.0__2017_07_19__perSample/A-snpset_1240k/infodir/out.All	/n/groups/reich/adam/repulldown/3.2M_v4_singleUDG/pulldowns/shard-101/execution/half_n-split_177.parameters.stdout	I6777	/n/data1/hms/genetics/reich/1000Genomes/amh_samples/ancientMergeSets__CAPTURE/C-per_sample_versions/I6777/v0024.0__2017_07_19/merged/by_chr/	SRC-0-dra1__S6777.L1__half:SRC-1-dra2__S6777.L1__half	1.993448	3.485444	1307459	1219919	748107	399505	..	M	United Kingdom, England, Wiltshire Family A (4 members) (I2457 and I2600 are father and daughter, and both are 2nd or 3rd degree relatives of I6777 (who is a 2nd or 3rd degree relative of I2566); I2457 and I2566 are also 2nd or 3rd degree relatives)	5.274891	0	R-Z251	R1b1a1b1a1a2c1	177	U4b1b2	[0.975,0.986]	0.113	0.421
BA	I7638	I7638	SB532A (MH7 Barrow 15)	petrous	1	2018	OlaldeNature2018	doi:10.1038/nature25738	ENA:PRJEB23635	Booth, Tom	Direct: IntCal20	3995	116	2288-1776 calBCE (3660±80 BP, OxA-4357)	..	England_C_EBA	England, Oxfordshire, Radley, Barrow Hills	United Kingdom	51.405327	-1.150767	0	Repulldown on 3.2M snpset	1240k	1	/n/data1/hms/genetics/reich/1000Genomes/amh_samples/ancientMergeSets__MT/C-per_sample_versions/I7638/MT.v0002.0__2018_03_08/merged/aln.sort.mapped.rmdupse_adna_v2.md.bam	/n/data1/hms/genetics/reich/1000Genomes/amh_samples/ancientMergeSets__MT/C-per_sample_versions/I7638/MT.v0002.0__2018_03_08/merged/aln.sort.mapped.rmdupse_adna_v2.md.Q10.d1.fa	/n/groups/reich/sample_db/A-pulldowns_by_project/amh_sample_set_merge_v0025.0__2017_09_04__perSample/A-snpset_1240k/infodir/out.All	/n/groups/reich/adam/repulldown/3.2M_v4_singleUDG/pulldowns/shard-114/execution/half_n-split_189.parameters.stdout	I7638	/n/data1/hms/genetics/reich/1000Genomes/amh_samples/ancientMergeSets__CAPTURE/C-per_sample_versions/I7638/v0025.0__2017_09_04/merged/by_chr/	SRC-0-hie1__S7638.E1.L1__half:SRC-1-hie2__S7638.E1.L1__half:SRC-2-hie3__S7638.E1.L1__half	0.513648	0.876881	948817	893436	575381	304426	..	M	n/a (no relatives detected)	4.201901	0	I-Y3709	I2a1b1a1a1	47	V10b	[0.978,0.996]	0.078	0.418
BA	I2462	I2462	EXEKA09_220053	petrous	1	2018	OlaldeNature2018	doi:10.1038/nature25738	ENA:PRJEB23635	Barclay, Alastair	Direct: IntCal20	3942	59	2131-1890 calBCE (3625±35 BP, SUERC-40718)	25-30	England_C_EBA_highEEF	England, Kent, East Kent Access Road	United Kingdom	51.3603	1.3405	0	Repulldown on 3.2M snpset	1240k	1	/n/data1/hms/genetics/reich/1000Genomes/amh_samples/ancientMergeSets__MT/C-per_sample_versions/I2462/MT.v0001.6__2017_05_05/merged/aln.sort.mapped.rmdupse_adna_v2.md.bam	/n/data1/hms/genetics/reich/1000Genomes/amh_samples/ancientMergeSets__MT/C-per_sample_versions/I2462/MT.v0001.6__2017_05_05/merged/aln.sort.mapped.rmdupse_adna_v2.md.bam.Q10.d1.fa	/n/groups/reich/sample_db/A-pulldowns_by_project/amh_sample_set_merge_vHierarchical____A-v0022.4udgmixed____2017_05_15__perSample____B-v0022.3__2017_05_15__perSample/A-snpset_1240k/infodir/out.All	/n/groups/reich/adam/repulldown/3.2M_v4_singleUDG/pulldowns/shard-133/execution/half_n-split_205.parameters.stdout	I2462	/n/data1/hms/genetics/reich/1000Genomes/amh_samples/ancientMergeSets__CAPTURE/C-per_sample_versions/I2462/v0022.3__2017_05_15/merged/by_chr/	SRC-0-biom1__S2462.E1.L2__half:SRC-1-biom2__S2462.E1.L2__half	1.602313	2.78	1347200	1285188	796573	423163	..	F	n/a (no relatives detected)	4.721799	0	n/a (female)	n/a (female)	274.644396	U5a1d2a	[0.969,0.991]	0.115	..
BA	I5373	I5373	SB 380B3 (CPC98314)	bone (long bone)	1	2018	OlaldeNature2018	doi:10.1038/nature25738	ENA:PRJEB23635	Brace, Selina	Direct: IntCal20	4034	47	2195-1980 calBCE (3694±25 BP, BRAMS-1230)	..	England_C_EBA_lowEEF	England, Derbyshire, Brassington, Carsington Pasture Cave	United Kingdom	53.079803	-1.640942	0	Repulldown on 3.2M snpset	1240k	1	/n/data1/hms/genetics/reich/1000Genomes/amh_samples/ancientMergeSets__MT/C-per_sample_versions/I5373/MT.v0001.6__2017_05_05/merged/aln.sort.mapped.rmdupse_adna_v2.md.bam	/n/data1/hms/genetics/reich/1000Genomes/amh_samples/ancientMergeSets__MT/C-per_sample_versions/I5373/MT.v0001.6__2017_05_05/merged/aln.sort.mapped.rmdupse_adna_v2.md.bam.Q10.d1.fa	/n/groups/reich/sample_db/A-pulldowns_by_project/amh_sample_set_merge_vHierarchical____A-v0022.4udgmixed____2017_05_15__perSample____B-v0022.3__2017_05_15__perSample/A-snpset_1240k/infodir/out.All	/n/groups/reich/adam/repulldown/3.2M_v4_singleUDG/pulldowns/shard-107/execution/half_n-split_182.parameters.stdout	I5373	/n/data1/hms/genetics/reich/1000Genomes/amh_samples/ancientMergeSets__CAPTURE/C-per_sample_versions/I5373/v0022.3__2017_05_15/merged/by_chr/	SRC-0-meg1__S5373.L1__half	0.130857	0.225	360646	341071	213882	113093	..	M	n/a (no relatives detected)	n/a (too few SNPs)	n/a (too few SNPs)	R-L51	R1b1a1b1a	214.570282	X2b+226	[0.97,0.99]	0.042	..
H	I0525	I0525	OSA04:1032	bone	1	2021	PattersonNature2021	doi:10.1038/s41586-021-04287-4	ENA:PRJEB47891	Craig, Oliver	Context: Archaeological	1975	43	100 BCE - 50 CE	..	England_EastYorkshire_LIA	England, East Riding of Yorkshire, East Riding, North Ferriby, Melton Quarry	United Kingdom	53.725076	-0.523009	0	Repulldown on 3.2M snpset	1240k	2	/n/data1/hms/genetics/reich/1000Genomes/amh_samples/ancientMergeSets__MT/C-per_sample_versions/I0525/MT.v0001.2__2016_02_27/merged/aln.sort.mapped.rmdupse_adna_v2.md.bam	/n/data1/hms/genetics/reich/1000Genomes/amh_samples/ancientMergeSets__MT/C-per_sample_versions/I0525/MT.v0001.2__2016_02_27/merged/aln.sort.mapped.rmdupse_adna_v2.md.bam.Q10.d1.fa	/n/groups/reich/sample_db/A-pulldowns_by_project/amh_sample_set_merge_v0024.0__2017_07_19__perSample/A-snpset_1240k/infodir/out.All	/n/groups/reich/adam/repulldown/3.2M_v4_singleUDG/pulldowns/shard-302/execution/half_n-split_358.parameters.stdout	I0525	/n/data1/hms/genetics/reich/1000Genomes/amh_samples/ancientMergeSets__CAPTURE/C-per_sample_versions/I0525/v0024.0__2017_07_19/merged/by_chr/	SRC-0-vot2__S0525.E1.L3__half:SRC-1-eym1__S0525.E1.L1__half.bam:SRC-2-eym2__S0525.E1.L1__half.bam:SRC-3-vot1__S0525.E1.L3__half	0.133788	0.234932	353550	336266	226207	117045	..	F	United Kingdom, England, Yorkshire, East Riding, North Ferriby, Melton Quarry Family A (2 members) (M1489 and I0525 are 2nd degree relatives)	n/a (too few SNPs)	n/a (too few SNPs)	n/a (female)	n/a (female)	77.596053	U2e1e	[0.975,0.998]	..	..
H	I22057	I22057	ECP09 SK4287	petrous	1	2021	PattersonNature2021	doi:10.1038/s41586-021-04287-4	ENA:PRJEB47891	Speed, Greg	Direct: IntCal20	1970	40	104 calBCE - 65 calCE (2031±27 BP, SUERC-52029)	..	England_EastYorkshire_LIA	England, East Riding of Yorkshire, Thornholme, East Coast Pipeline (field 16)	United Kingdom	54.12647222	-0.287966667	0	Repulldown on 3.2M snpset	1240k	1	/n/groups/reich/matt/pipeline/released_libraries/S22057.Y1.E1.L1/S22057.Y1.E1.L1.1240k+.rsrs.v1.bam	..	/n/groups/reich/matt/pipeline/pulldown/v44/Kerelian/Kerelian.half.normal.parameters.stdout	/n/groups/reich/adam/repulldown/3.2M_v4_singleUDG/pulldowns/shard-307/execution/half_n-split_362.parameters.stdout	I22057	/n/groups/reich/matt/pipeline/released_libraries/S22057.Y1.E1.L1/S22057.Y1.E1.L1.1240k+.hg19.v1.bam	Kerelian_1240K+_half_S22057.Y1.E1.L1_20200826_H73FCCCX2_1:Kerelian_1240K+_half_S22057.Y1.E1.L1_20200826_H73FCCCX2_2:Kerelian_1240K+_half_S22057.Y1.E1.L1_20200826_H73MMCCX2_5:Kerelian_1240K+_half_S22057.Y1.E1.L1_20200826_H73MMCCX2_6:Kerelian_1240K+_half_S22057.Y1.E1.L1_20200826_H73MMCCX2_7:Kerelian_1240K+_half_S22057.Y1.E1.L1_20200826_H73MMCCX2_8	3.16037	5.445	1327856	1269023	764494	414792	53.9	F	n/a (no relatives detected)	0	0	n/a (female)	n/a (female)	89.56	H2a1k	[0.984,0.997]	0.126	0.017
H	I22062	I22062	SKP06 SK686AA	petrous	1	2021	PattersonNature2021	doi:10.1038/s41586-021-04287-4	ENA:PRJEB47891	Speed, Greg	Direct: IntCal20	1930	44	50 calBCE - 116 calCE (1997±31 BP, SUERC-52038)	..	England_EastYorkshire_LIA	England, East Riding of Yorkshire, Thornholme, Town Pasture	United Kingdom	54.05587222	-0.307591667	0	Repulldown on 3.2M snpset	1240k	1	/n/groups/reich/matt/pipeline/released_libraries/S22062.Y1.E1.L1/S22062.Y1.E1.L1.1240k+.rsrs.v1.bam	..	/n/groups/reich/matt/pipeline/pulldown/v44/Kerelian/Kerelian.half.normal.parameters.stdout	/n/groups/reich/adam/repulldown/3.2M_v4_singleUDG/pulldowns/shard-319/execution/half_n-split_373.parameters.stdout	I22062	/n/groups/reich/matt/pipeline/released_libraries/S22062.Y1.E1.L1/S22062.Y1.E1.L1.1240k+.hg19.v1.bam	Kerelian_1240K+_half_S22062.Y1.E1.L1_20200826_H73FCCCX2_1:Kerelian_1240K+_half_S22062.Y1.E1.L1_20200826_H73FCCCX2_2:Kerelian_1240K+_half_S22062.Y1.E1.L1_20200826_H73MMCCX2_5:Kerelian_1240K+_half_S22062.Y1.E1.L1_20200826_H73MMCCX2_6:Kerelian_1240K+_half_S22062.Y1.E1.L1_20200826_H73MMCCX2_7:Kerelian_1240K+_half_S22062.Y1.E1.L1_20200826_H73MMCCX2_8	1.766753	2.989	1347665	1252546	767585	414296	53.8	M	n/a (no relatives detected)	0	0	R-DF13	R1b1a1b1a1a2c1	149.2	K1a+195	[0.986,0.998]	0.073	0.428
H	I22064	I22064	ECP09 SK4295	petrous	1	2021	PattersonNature2021	doi:10.1038/s41586-021-04287-4	ENA:PRJEB47891	Speed, Greg	Direct: IntCal20	1971	41	105 calBCE - 64 calCE (2032±27 BP, SUERC-52030)	..	England_EastYorkshire_LIA	England, East Riding of Yorkshire, Thornholme, East Coast Pipeline (field 16)	United Kingdom	54.12647222	-0.287966667	0	Repulldown on 3.2M snpset	1240k	1	/n/groups/reich/matt/pipeline/released_libraries/S22064.Y1.E1.L1/S22064.Y1.E1.L1.1240k+.rsrs.v1.bam	..	/n/groups/reich/matt/pipeline/pulldown/v44/Kerelian/Kerelian.half.normal.parameters.stdout	/n/groups/reich/adam/repulldown/3.2M_v4_singleUDG/pulldowns/shard-305/execution/half_n-split_360.parameters.stdout	I22064	/n/groups/reich/matt/pipeline/released_libraries/S22064.Y1.E1.L1/S22064.Y1.E1.L1.1240k+.hg19.v1.bam	Kerelian_1240K+_half_S22064.Y1.E1.L1_20200826_H73FCCCX2_1:Kerelian_1240K+_half_S22064.Y1.E1.L1_20200826_H73FCCCX2_2:Kerelian_1240K+_half_S22064.Y1.E1.L1_20200826_H73MMCCX2_5:Kerelian_1240K+_half_S22064.Y1.E1.L1_20200826_H73MMCCX2_6:Kerelian_1240K+_half_S22064.Y1.E1.L1_20200826_H73MMCCX2_7:Kerelian_1240K+_half_S22064.Y1.E1.L1_20200826_H73MMCCX2_8	3.68923	6.384	1295602	1238035	748327	406811	55.4	F	n/a (no relatives detected)	157.203904	48.038099	n/a (female)	n/a (female)	79.83	H4a1a3a	[0.988,0.999]	0.117	0.017
H	I5502	I5502	Nunburnholme 14 (barrow D)	petrous	1	2021	PattersonNature2021	doi:10.1038/s41586-021-04287-4	ENA:PRJEB47891	Lillie, Malcolm	Direct: IntCal20	2054	50	196-4 calBCE (2090±30 BP, Beta-520210)	..	England_EastYorkshire_LIA	England, East Riding of Yorkshire, Nunburnholme Wold	United Kingdom	53.916717	-0.666972	0	Repulldown on 3.2M snpset	1240k	1	/n/data1/hms/genetics/reich/1000Genomes/amh_samples/ancientMergeSets__MT/C-per_sample_versions/I5502/MT.v0001.6__2017_05_05/merged/aln.sort.mapped.rmdupse_adna_v2.md.bam	/n/data1/hms/genetics/reich/1000Genomes/amh_samples/ancientMergeSets__MT/C-per_sample_versions/I5502/MT.v0001.6__2017_05_05/merged/aln.sort.mapped.rmdupse_adna_v2.md.bam.Q10.d1.fa	/n/groups/reich/sample_db/A-pulldowns_by_project/amh_sample_set_merge_v0021.0__2017_04_23__perSample/A-snpset_1240k/infodir/out.All	/n/groups/reich/adam/repulldown/3.2M_v4_singleUDG/pulldowns/shard-267/execution/half_n-split_326.parameters.stdout	I5502	/n/data1/hms/genetics/reich/1000Genomes/amh_samples/ancientMergeSets__CAPTURE/C-per_sample_versions/I5502/v0021.0__2017_04_23/merged/by_chr/	SRC-0-hal__S5502.E1.L1__half:SRC-1-hal2__S5502.E1.L1__half:SRC-2-hal3__S5502.E1.L1__half	2.728978	4.749	1428052	1328242	815067	431025	..	M	n/a (no relatives detected)	0	0	R-P312	R1b1a1b1a1a2	141	H3	[0.998,1.000]	0.123	0.421
H	I12412	I12412	Sk2 (5.37.12, <15171>)	petrous	1	2021	PattersonNature2021	doi:10.1038/s41586-021-04287-4	ENA:PRJEB47891	Lillie, Malcolm	Direct: IntCal20	2238	56	387-205 calBCE (2242±25 BP, SUERC-83069)	..	England_EastYorkshire_MIA	England, East Riding of Yorkshire, Pocklington (Burnby Lane)	United Kingdom	53.919396	-0.766635	0	Repulldown on 3.2M snpset	1240k	1	..	..	/n/groups/reich/matt/pipeline/pulldown/v33/Kalean/Kalean.half.normal.parameters.stdout	/n/groups/reich/adam/repulldown/3.2M_v4_singleUDG/pulldowns/shard-402/execution/half_n-split_84.parameters.stdout	S12412.E1.L1	/n/groups/reich/matt/pipeline/released_libraries/S12412.E1.L1/S12412.E1.L1.1240k_plus.hg19.v1.bam	Kalean_1240k_plus_half_S12412.E1.L1_20180802_HJ2YGBGX7_1:Kalean_1240k_plus_half_S12412.E1.L1_20180802_HJ2YGBGX7_2:Kalean_1240k_plus_half_S12412.E1.L1_20180802_HJ2YGBGX7_3:Kalean_1240k_plus_half_S12412.E1.L1_20180802_HJ2YGBGX7_4:Kalean_1240k_plus_half_S12412.E1.L1_20180807_HGG77BGX7_1:Kalean_1240k_plus_half_S12412.E1.L1_20180807_HGG77BGX7_2:Kalean_1240k_plus_half_S12412.E1.L1_20180807_HGG77BGX7_3:…	3.011522	5.278948	1383533	1321564	797412	429257	50.9	F	England, East Riding of Yorkshire, Pocklington (Burnby Lane) Family A (56 members) (mother-son: I21260-I13759 | daughter-mother: I14108-I21695 | brothers: I21617-I21614/I5507, I21861-I14105, I21954-I21960 | siblings: I21558-I13758 | 2d: I12412-I21978, I21263-I5506, I21955-I21618, I21974-I21978, I21625-I21961, I21260-I21975, I21260-I21639, I21260-I21890, I21260-I12411, I21260-I21614/I5507, I21260-…	0	0	n/a (female)	n/a (female)	503.9	K1c1a	[0.980,0.996]	0.123	0.007
H	I22055	I22055	ECP09 SK2505	petrous	1	2021	PattersonNature2021	doi:10.1038/s41586-021-04287-4	ENA:PRJEB47891	Speed, Greg	Direct: IntCal20	2237	56	391-201 calBCE (2239±31 BP, SUERC-52014)	..	England_EastYorkshire_MIA	England, East Riding of Yorkshire, Thornholme, East Coast Pipeline (field 16)	United Kingdom	54.12647222	-0.287966667	0	Repulldown on 3.2M snpset	1240k	1	/n/groups/reich/matt/pipeline/released_libraries/S22055.Y1.E1.L1/S22055.Y1.E1.L1.1240k+.rsrs.v1.bam	..	/n/groups/reich/matt/pipeline/pulldown/v44/Kerelian/Kerelian.half.normal.parameters.stdout	/n/groups/reich/adam/repulldown/3.2M_v4_singleUDG/pulldowns/shard-405/execution/half_n-split_87.parameters.stdout	I22055	/n/groups/reich/matt/pipeline/released_libraries/S22055.Y1.E1.L1/S22055.Y1.E1.L1.1240k+.hg19.v1.bam	Kerelian_1240K+_half_S22055.Y1.E1.L1_20200826_H73FCCCX2_1:Kerelian_1240K+_half_S22055.Y1.E1.L1_20200826_H73FCCCX2_2:Kerelian_1240K+_half_S22055.Y1.E1.L1_20200826_H73MMCCX2_5:Kerelian_1240K+_half_S22055.Y1.E1.L1_20200826_H73MMCCX2_6:Kerelian_1240K+_half_S22055.Y1.E1.L1_20200826_H73MMCCX2_7:Kerelian_1240K+_half_S22055.Y1.E1.L1_20200826_H73MMCCX2_8	3.762958	6.512	1350503	1290315	776388	420899	54.1	F	n/a (no relatives detected)	11.691	0	n/a (female)	n/a (female)	80.45	K1b1a1c1	[0.964,0.986]	0.128	0.017
H	I22056	I22056	ECP09 SK2504	petrous	1	2021	PattersonNature2021	doi:10.1038/s41586-021-04287-4	ENA:PRJEB47891	Speed, Greg	Direct: IntCal20	2238	56	391-201 calBCE (2241±31 BP, SUERC-52013)	..	England_EastYorkshire_MIA	England, East Riding of Yorkshire, Thornholme, East Coast Pipeline (field 16)	United Kingdom	54.12647222	-0.287966667	0	Repulldown on 3.2M snpset	1240k	1	/n/groups/reich/matt/pipeline/released_libraries/S22056.Y1.E1.L1/S22056.Y1.E1.L1.1240k+.rsrs.v1.bam	..	/n/groups/reich/matt/pipeline/pulldown/v44/Kerelian/Kerelian.half.normal.parameters.stdout	/n/groups/reich/adam/repulldown/3.2M_v4_singleUDG/pulldowns/shard-404/execution/half_n-split_86.parameters.stdout	I22056	/n/groups/reich/matt/pipeline/released_libraries/S22056.Y1.E1.L1/S22056.Y1.E1.L1.1240k+.hg19.v1.bam	Kerelian_1240K+_half_S22056.Y1.E1.L1_20200826_H73FCCCX2_1:Kerelian_1240K+_half_S22056.Y1.E1.L1_20200826_H73FCCCX2_2:Kerelian_1240K+_half_S22056.Y1.E1.L1_20200826_H73MMCCX2_5:Kerelian_1240K+_half_S22056.Y1.E1.L1_20200826_H73MMCCX2_6:Kerelian_1240K+_half_S22056.Y1.E1.L1_20200826_H73MMCCX2_7:Kerelian_1240K+_half_S22056.Y1.E1.L1_20200826_H73MMCCX2_8	3.38727	5.848	1318093	1259663	759210	412096	55.2	F	n/a (no relatives detected)	8.518005	0	n/a (female)	n/a (female)	99.76	H4a1a3a	[0.973,0.991]	0.121	0.012
H	I0527	I0527	OSA04:1823	bone	1	2021	PattersonNature2021	doi:10.1038/s41586-021-04287-4	ENA:PRJEB47891	Craig, Oliver	Context: Archaeological	2175	101	400-50 BCE	..	England_EastYorkshire_MIA_LIA	England, East Riding of Yorkshire, Pocklington (Burnby Lane)	United Kingdom	53.725076	-0.523009	0	Repulldown on 3.2M snpset	1240k	2	/n/data1/hms/genetics/reich/1000Genomes/amh_samples/ancientMergeSets__MT/C-per_sample_versions/I0527/MT.v0001.2__2016_02_27/merged/aln.sort.mapped.rmdupse_adna_v2.md.bam	/n/data1/hms/genetics/reich/1000Genomes/amh_samples/ancientMergeSets__MT/C-per_sample_versions/I0527/MT.v0001.2__2016_02_27/merged/aln.sort.mapped.rmdupse_adna_v2.md.bam.Q10.d1.fa	/n/groups/reich/sample_db/A-pulldowns_by_project/amh_sample_set_merge_v0027.3__2017_12_07__perSample/A-snpset_1240k/infodir/out.All	/n/groups/reich/adam/repulldown/3.2M_v4_singleUDG/pulldowns/shard-100/execution/half_n-split_176.parameters.stdout	I0527	/n/data1/hms/genetics/reich/1000Genomes/amh_samples/ancientMergeSets__CAPTURE/C-per_sample_versions/I0527/v0027.3__2017_12_07/merged/by_chr/	SRC-0-eym1__S0527.E1.L1__half:SRC-1-eym2__S0527.E1.L1__half:SRC-2-zjo1__S0527.E1.L3__half	0.020248	0.035672	61543	58478	39888	20866	..	F	n/a (no relatives detected)	n/a (too few SNPs)	n/a (too few SNPs)	n/a (female)	n/a (female)	15.963848	U2e1e	[0.976,0.999]	..	..
H	I11034	I11034	Sk90 (5.37.12, <16552>)	petrous	1	2021	PattersonNature2021	doi:10.1038/s41586-021-04287-4	ENA:PRJEB47891	Lillie, Malcolm	Context: Archaeological	2175	101	400-50 BCE	..	England_EastYorkshire_MIA_LIA	England, East Riding of Yorkshire, Pocklington (Burnby Lane)	United Kingdom	53.919396	-0.766635	0	Repulldown on 3.2M snpset	1240k	1	..	..	/n/groups/reich/matt/pipeline/pulldown/v31/Aenar/Aenar.half.normal.parameters.stdout	/n/groups/reich/adam/repulldown/3.2M_v4_singleUDG/pulldowns/shard-137/execution/half_n-split_209.parameters.stdout	S11034.E1.L1	/n/groups/reich/matt/pipeline/released_libraries/S11034.E1.L1/S11034.E1.L1.1240k_plus.hg19.v1.bam	Aenar_1240k_plus_half_S11034.E1.L1_20180402_HLYM2BGX5_1:Aenar_1240k_plus_half_S11034.E1.L1_20180402_HLYM2BGX5_2:Aenar_1240k_plus_half_S11034.E1.L1_20180402_HLYM2BGX5_3:Aenar_1240k_plus_half_S11034.E1.L1_20180402_HLYM2BGX5_4:Aenar_1240k_plus_half_S11034.E1.L1_20180513_HMLVNBGX5_1:Aenar_1240k_plus_half_S11034.E1.L1_20180513_HMLVNBGX5_2:Aenar_1240k_plus_half_S11034.E1.L1_20180513_HMLVNBGX5_3:Aenar_1…	1.943999	3.426877	1295883	1235040	760671	396343	49.4	F	n/a (no relatives detected)	8.759802	0	n/a (female)	n/a (female)	822.1	H2a3b	[0.967,0.988]	0.106	0.007
H	I12411	I12411	SK-A (this is skeleton 23A) (5.37.12, -15486)	petrous	1	2021	PattersonNature2021	doi:10.1038/s41586-021-04287-4	ENA:PRJEB47891	Lillie, Malcolm	Context: Archaeological	2175	101	400-50 BCE	..	England_EastYorkshire_MIA_LIA	England, East Riding of Yorkshire, Pocklington (Burnby Lane)	United Kingdom	53.919396	-0.766635	0	Repulldown on 3.2M snpset	1240k	1	..	..	/n/groups/reich/matt/pipeline/pulldown/v33/Kalean/Kalean.half.normal.parameters.stdout	/n/groups/reich/adam/repulldown/3.2M_v4_singleUDG/pulldowns/shard-139/execution/half_n-split_210.parameters.stdout	S12411.E1.L1	/n/groups/reich/matt/pipeline/released_libraries/S12411.E1.L1/S12411.E1.L1.1240k_plus.hg19.v1.bam	Kalean_1240k_plus_half_S12411.E1.L1_20180802_HJ2YGBGX7_1:Kalean_1240k_plus_half_S12411.E1.L1_20180802_HJ2YGBGX7_2:Kalean_1240k_plus_half_S12411.E1.L1_20180802_HJ2YGBGX7_3:Kalean_1240k_plus_half_S12411.E1.L1_20180802_HJ2YGBGX7_4:Kalean_1240k_plus_half_S12411.E1.L1_20180807_HGG77BGX7_1:Kalean_1240k_plus_half_S12411.E1.L1_20180807_HGG77BGX7_2:Kalean_1240k_plus_half_S12411.E1.L1_20180807_HGG77BGX7_3:…	2.887809	5.060407	1332783	1272654	779685	421193	50.3	F	England, East Riding of Yorkshire, Pocklington (Burnby Lane) Family A (56 members) (mother-son: I21260-I13759 | daughter-mother: I14108-I21695 | brothers: I21617-I21614/I5507, I21861-I14105, I21954-I21960 | siblings: I21558-I13758 | 2d: I12412-I21978, I21263-I5506, I21955-I21618, I21974-I21978, I21625-I21961, I21260-I21975, I21260-I21639, I21260-I21890, I21260-I12411, I21260-I21614/I5507, I21260-…	8.411002	0	n/a (female)	n/a (female)	596.2	H2a3b	[0.990,1.000]	0.105	0.007
H	I12413	I12413	Sk3 (5.37.12, <18187>)	petrous	1	2021	PattersonNature2021	doi:10.1038/s41586-021-04287-4	ENA:PRJEB47891	Lillie, Malcolm	Context: Archaeological	2175	101	400-50 BCE	..	England_EastYorkshire_MIA_LIA	England, East Riding of Yorkshire, Pocklington (Burnby Lane)	United Kingdom	53.919396	-0.766635	0	Repulldown on 3.2M snpset	1240k	1	..	..	/n/groups/reich/matt/pipeline/pulldown/v33/Kalean/Kalean.half.normal.parameters.stdout	/n/groups/reich/adam/repulldown/3.2M_v4_singleUDG/pulldowns/shard-140/execution/half_n-split_211.parameters.stdout	S12413.E1.L1	/n/groups/reich/matt/pipeline/released_libraries/S12413.E1.L1/S12413.E1.L1.1240k_plus.hg19.v1.bam	Kalean_1240k_plus_half_S12413.E1.L1_20180802_HJ2YGBGX7_1:Kalean_1240k_plus_half_S12413.E1.L1_20180802_HJ2YGBGX7_2:Kalean_1240k_plus_half_S12413.E1.L1_20180802_HJ2YGBGX7_3:Kalean_1240k_plus_half_S12413.E1.L1_20180802_HJ2YGBGX7_4:Kalean_1240k_plus_half_S12413.E1.L1_20180807_HGG77BGX7_1:Kalean_1240k_plus_half_S12413.E1.L1_20180807_HGG77BGX7_2:Kalean_1240k_plus_half_S12413.E1.L1_20180807_HGG77BGX7_3:…	2.961274	5.087407	1454461	1353266	801987	432852	53.4	M	England, East Riding of Yorkshire, Pocklington (Burnby Lane) Family A (56 members) (mother-son: I21260-I13759 | daughter-mother: I14108-I21695 | brothers: I21617-I21614/I5507, I21861-I14105, I21954-I21960 | siblings: I21558-I13758 | 2d: I12412-I21978, I21263-I5506, I21955-I21618, I21974-I21978, I21625-I21961, I21260-I21975, I21260-I21639, I21260-I21890, I21260-I12411, I21260-I21614/I5507, I21260-…	160.28551	112.311706	R-DF27	R1b1a1b1a1a2a	472.2	H2a3b	[0.979,0.995]	0.088	0.405
H	I12414	I12414	Sk93 (5.37.12, <16678>)	petrous	1	2021	PattersonNature2021	doi:10.1038/s41586-021-04287-4	ENA:PRJEB47891	Lillie, Malcolm	Context: Archaeological	2175	101	400-50 BCE	..	England_EastYorkshire_MIA_LIA	England, East Riding of Yorkshire, Pocklington (Burnby Lane)	United Kingdom	53.919396	-0.766635	0	Repulldown on 3.2M snpset	1240k	1	..	..	/n/groups/reich/matt/pipeline/pulldown/v33/Kalean/Kalean.half.normal.parameters.stdout	/n/groups/reich/adam/repulldown/3.2M_v4_singleUDG/pulldowns/shard-141/execution/half_n-split_212.parameters.stdout	S12414.E1.L1	/n/groups/reich/matt/pipeline/released_libraries/S12414.E1.L1/S12414.E1.L1.1240k_plus.hg19.v1.bam	Kalean_1240k_plus_half_S12414.E1.L1_20180802_HJ2YGBGX7_1:Kalean_1240k_plus_half_S12414.E1.L1_20180802_HJ2YGBGX7_2:Kalean_1240k_plus_half_S12414.E1.L1_20180802_HJ2YGBGX7_3:Kalean_1240k_plus_half_S12414.E1.L1_20180802_HJ2YGBGX7_4:Kalean_1240k_plus_half_S12414.E1.L1_20180807_HGG77BGX7_1:Kalean_1240k_plus_half_S12414.E1.L1_20180807_HGG77BGX7_2:Kalean_1240k_plus_half_S12414.E1.L1_20180807_HGG77BGX7_3:…	3.021235	5.276335	1406339	1343444	807962	435246	52.4	F	England, East Riding of Yorkshire, Pocklington (Burnby Lane) Family A (56 members) (mother-son: I21260-I13759 | daughter-mother: I14108-I21695 | brothers: I21617-I21614/I5507, I21861-I14105, I21954-I21960 | siblings: I21558-I13758 | 2d: I12412-I21978, I21263-I5506, I21955-I21618, I21974-I21978, I21625-I21961, I21260-I21975, I21260-I21639, I21260-I21890, I21260-I12411, I21260-I21614/I5507, I21260-…	33.367899	0	n/a (female)	n/a (female)	516	H2a3b	[0.984,0.999]	0.117	0.007
H	I12415	I12415	Sk95 (5.37.12, <16728>)	petrous	1	2021	PattersonNature2021	doi:10.1038/s41586-021-04287-4	ENA:PRJEB47891	Lillie, Malcolm	Context: Archaeological	2175	101	400-50 BCE	..	England_EastYorkshire_MIA_LIA	England, East Riding of Yorkshire, Pocklington (Burnby Lane)	United Kingdom	53.919396	-0.766635	0	Repulldown on 3.2M snpset	1240k	1	..	..	/n/groups/reich/matt/pipeline/pulldown/v33/Kalean/Kalean.half.normal.parameters.stdout	/n/groups/reich/adam/repulldown/3.2M_v4_singleUDG/pulldowns/shard-142/execution/half_n-split_213.parameters.stdout	S12415.E1.L1	/n/groups/reich/matt/pipeline/released_libraries/S12415.E1.L1/S12415.E1.L1.1240k_plus.hg19.v1.bam	Kalean_1240k_plus_half_S12415.E1.L1_20180802_HJ2YGBGX7_1:Kalean_1240k_plus_half_S12415.E1.L1_20180802_HJ2YGBGX7_2:Kalean_1240k_plus_half_S12415.E1.L1_20180802_HJ2YGBGX7_3:Kalean_1240k_plus_half_S12415.E1.L1_20180802_HJ2YGBGX7_4:Kalean_1240k_plus_half_S12415.E1.L1_20180807_HGG77BGX7_1:Kalean_1240k_plus_half_S12415.E1.L1_20180807_HGG77BGX7_2:Kalean_1240k_plus_half_S12415.E1.L1_20180807_HGG77BGX7_3:…	2.481955	4.310041	1370889	1309571	789123	425868	50.7	F	United Kingdom, England, Pocklington Family A (3 members) (I12412 is a 2nd or 3rd degree relative of I12415 and I5506)	40.747896	0	n/a (female)	n/a (female)	686.9	J1c9	[0.996,1.000]	0.089	0.008
H	I14327	I14327	ECP09 SK4224	petrous	1	2021	PattersonNature2021	doi:10.1038/s41586-021-04287-4	ENA:PRJEB47891	Speed, Greg	Direct: IntCal20	2081	62	340-47 calBCE (2113±29 BP, SUERC-52028)	..	England_EastYorkshire_MIA_LIA	England, East Riding of Yorkshire, Thornholme, East Coast Pipeline (field 16)	United Kingdom	54.12647222	-0.287966667	0	Repulldown on 3.2M snpset	1240k	1	..	..	/n/groups/reich/matt/pipeline/pulldown/v37.2/Brunali/Brunali.half.normal.parameters.stdout	/n/groups/reich/adam/repulldown/3.2M_v4_singleUDG/pulldowns/shard-254/execution/half_n-split_314.parameters.stdout	S14327.Y1.E1.L1	/n/groups/reich/matt/pipeline/released_libraries/S14327.Y1.E1.L1/S14327.Y1.E1.L1.1240k_plus.hg19.v2.bam	..	2.213368	3.851326	1396236	1298982	782043	422466	55.6	M	n/a (no relatives detected)	11.2442	0	R-Y3267	R1b1a1b1a1a2a	287.7	H5	[0.965,0.990]	0.123	0.413
H	I22052	I22052	ECP09 SK4181	petrous	1	2021	PattersonNature2021	doi:10.1038/s41586-021-04287-4	ENA:PRJEB47891	Speed, Greg	Direct: IntCal20	2104	72	344-52 calBCE (2128±27 BP, SUERC-52024)	..	England_EastYorkshire_MIA_LIA	England, East Riding of Yorkshire, East Coast Pipeline (field 16)	United Kingdom	54.12647222	-0.287966667	0	Repulldown on 3.2M snpset	1240k	1	/n/groups/reich/matt/pipeline/released_libraries/S22052.Y1.E1.L1/S22052.Y1.E1.L1.1240k+.rsrs.v1.bam	..	/n/groups/reich/matt/pipeline/pulldown/v44/Kerelian/Kerelian.half.normal.parameters.stdout	/n/groups/reich/adam/repulldown/3.2M_v4_singleUDG/pulldowns/shard-247/execution/half_n-split_308.parameters.stdout	I22052	/n/groups/reich/matt/pipeline/released_libraries/S22052.Y1.E1.L1/S22052.Y1.E1.L1.1240k+.hg19.v1.bam	Kerelian_1240K+_half_S22052.Y1.E1.L1_20200826_H73FCCCX2_1:Kerelian_1240K+_half_S22052.Y1.E1.L1_20200826_H73FCCCX2_2:Kerelian_1240K+_half_S22052.Y1.E1.L1_20200826_H73MMCCX2_5:Kerelian_1240K+_half_S22052.Y1.E1.L1_20200826_H73MMCCX2_6:Kerelian_1240K+_half_S22052.Y1.E1.L1_20200826_H73MMCCX2_7:Kerelian_1240K+_half_S22052.Y1.E1.L1_20200826_H73MMCCX2_8	3.898024	6.75	1345025	1284844	777867	421716	56.8	F	n/a (no relatives detected)	0	0	n/a (female)	n/a (female)	108	U2e2a1a	[0.992,1.000]	0.115	0.016
H	I22060	I22060	ECP09 SK5214	petrous	1	2021	PattersonNature2021	doi:10.1038/s41586-021-04287-4	ENA:PRJEB47891	Speed, Greg	Direct: IntCal20	2074	66	343-1 calBCE (2105±35 BP, SUERC-33543)	..	England_EastYorkshire_MIA_LIA	England, East Riding of Yorkshire, East Coast Pipeline (field 9)	United Kingdom	54.09468889	-0.281613889	0	Repulldown on 3.2M snpset	1240k	1	/n/groups/reich/matt/pipeline/released_libraries/S22060.Y1.E1.L1/S22060.Y1.E1.L1.1240k+.rsrs.v1.bam	..	/n/groups/reich/matt/pipeline/pulldown/v44/Kerelian/Kerelian.half.normal.parameters.stdout	/n/groups/reich/adam/repulldown/3.2M_v4_singleUDG/pulldowns/shard-257/execution/half_n-split_317.parameters.stdout	I22060	/n/groups/reich/matt/pipeline/released_libraries/S22060.Y1.E1.L1/S22060.Y1.E1.L1.1240k+.hg19.v1.bam	Kerelian_1240K+_half_S22060.Y1.E1.L1_20200826_H73FCCCX2_1:Kerelian_1240K+_half_S22060.Y1.E1.L1_20200826_H73FCCCX2_2:Kerelian_1240K+_half_S22060.Y1.E1.L1_20200826_H73MMCCX2_5:Kerelian_1240K+_half_S22060.Y1.E1.L1_20200826_H73MMCCX2_6:Kerelian_1240K+_half_S22060.Y1.E1.L1_20200826_H73MMCCX2_7:Kerelian_1240K+_half_S22060.Y1.E1.L1_20200826_H73MMCCX2_8	3.07593	5.22	1455802	1350006	805027	435366	58.4	M	n/a (no relatives detected)	0	0	R-Z2961	R1b1a1b1a1a2c1a1a1a1a	139.2	H4a1a3a	[0.975,0.992]	0.092	0.437
H	I22065	I22065	BTR16 SK427	petrous	1	2021	PattersonNature2021	doi:10.1038/s41586-021-04287-4	ENA:PRJEB47891	Speed, Greg	Direct: IntCal20	2149	82	351-55 calBCE (2147±24 BP, SUERC-80670)	..	England_EastYorkshire_MIA_LIA	England, East Riding of Yorkshire, Burstwick	United Kingdom	53.734309	-0.141121	0	Repulldown on 3.2M snpset	1240k	1	/n/groups/reich/matt/pipeline/released_libraries/S22065.Y1.E1.L1/S22065.Y1.E1.L1.1240k+.rsrs.v1.bam	..	/n/groups/reich/matt/pipeline/pulldown/v44/Kerelian/Kerelian.half.normal.parameters.stdout	/n/groups/reich/adam/repulldown/3.2M_v4_singleUDG/pulldowns/shard-228/execution/half_n-split_291.parameters.stdout	I22065	/n/groups/reich/matt/pipeline/released_libraries/S22065.Y1.E1.L1/S22065.Y1.E1.L1.1240k+.hg19.v1.bam	Kerelian_1240K+_half_S22065.Y1.E1.L1_20200826_H73FCCCX2_1:Kerelian_1240K+_half_S22065.Y1.E1.L1_20200826_H73FCCCX2_2:Kerelian_1240K+_half_S22065.Y1.E1.L1_20200826_H73MMCCX2_5:Kerelian_1240K+_half_S22065.Y1.E1.L1_20200826_H73MMCCX2_6:Kerelian_1240K+_half_S22065.Y1.E1.L1_20200826_H73MMCCX2_7:Kerelian_1240K+_half_S22065.Y1.E1.L1_20200826_H73MMCCX2_8	2.167451	3.61	1417640	1316617	781606	424127	61.6	M	n/a (no relatives detected)	0	0	R-P312	R1b1a1b1a1a2	67.85	H	[0.969,0.991]	0.051	0.423
H	I5503	I5503	Nunburnholme 15 (barrow BE)	petrous	1	2021	PattersonNature2021	doi:10.1038/s41586-021-04287-4	ENA:PRJEB47891	Lillie, Malcolm	Direct: IntCal20	2065	54	334-42 calBCE (2100±30 BP, Beta-516926)	..	England_EastYorkshire_MIA_LIA	England, East Riding of Yorkshire, Nunburnholme Wold	United Kingdom	53.916717	-0.666972	0	Repulldown on 3.2M snpset	1240k	1	/n/data1/hms/genetics/reich/1000Genomes/amh_samples/ancientMergeSets__MT/C-per_sample_versions/I5503/MT.v0001.6__2017_05_05/merged/aln.sort.mapped.rmdupse_adna_v2.md.bam	/n/data1/hms/genetics/reich/1000Genomes/amh_samples/ancientMergeSets__MT/C-per_sample_versions/I5503/MT.v0001.6__2017_05_05/merged/aln.sort.mapped.rmdupse_adna_v2.md.bam.Q10.d1.fa	/n/groups/reich/sample_db/A-pulldowns_by_project/amh_sample_set_merge_v0021.0__2017_04_23__perSample/A-snpset_1240k/infodir/out.All	/n/groups/reich/adam/repulldown/3.2M_v4_singleUDG/pulldowns/shard-263/execution/half_n-split_322.parameters.stdout	I5503	/n/data1/hms/genetics/reich/1000Genomes/amh_samples/ancientMergeSets__CAPTURE/C-per_sample_versions/I5503/v0021.0__2017_04_23/merged/by_chr/	SRC-0-hal__S5503.E1.L1__half:SRC-1-hal2__S5503.E1.L1__half:SRC-2-hal3__S5503.E1.L1__half	3.093341	5.343	1447100	1381610	828198	439557	..	F	n/a (no relatives detected)	0	0	n/a (female)	n/a (female)	150	U5b1c2	[0.985,1.000]	0.083	0.008
H	I5504	I5504	Pocklington Skel No 110 (barrow #64, <16968>)	petrous	1	2021	PattersonNature2021	doi:10.1038/s41586-021-04287-4	ENA:PRJEB47891	Lillie, Malcolm	Context: Archaeological	1350	115	400-800 CE	..	England_EastYorkshire_Anglian	England, East Riding of Yorkshire, Pocklington (Burnby Lane)	United Kingdom	53.919396	-0.766635	0	Repulldown on 3.2M snpset	1240k	8	..	..	/n/groups/reich/matt/pipeline/pulldown/v37/merge2/v37.half.normal.parameters.stdout	/n/groups/reich/adam/repulldown/3.2M_v4_singleUDG/pulldowns/shard-203/execution/half_n-split_269.parameters.stdout	I5504_blue	/n/groups/reich/matt/pipeline/sample_merge/I5504/I5504_blue.hg19.bam	..	0.032024	0.055149	95598	91166	60954	32109	..	F	n/a (no relatives detected)	n/a (too few SNPs)	n/a (too few SNPs)	n/a (female)	n/a (female)	..	T1a1	..	..	0.017
H	I5505	I5505	Pocklington Skel No 113 (<16990>) | Sk113 (5.37.12)	petrous	1	2021	PattersonNature2021	doi:10.1038/s41586-021-04287-4	ENA:PRJEB47891	Lillie, Malcolm	Context: Archaeological	2175	101	400-50 BCE	..	England_EastYorkshire_MIA_LIA	England, East Riding of Yorkshire, Pocklington (Burnby Lane)	United Kingdom	53.919396	-0.766635	0	Repulldown on 3.2M snpset	1240k	2	/n/groups/reich/matt/pipeline/sample_merge/I5505/I5505.v44.3.rsrs.bam	..	/n/groups/reich/matt/pipeline/pulldown/v44.4/pulldown1/v44.4.half.normal.parameters.stdout	/n/groups/reich/adam/repulldown/3.2M_v4_singleUDG/pulldowns/shard-205/execution/half_n-split_270.parameters.stdout	I5505.v44.3	/n/groups/reich/matt/pipeline/sample_merge/I5505/I5505.v44.3.hg19.bam	S5505.E1.L1:S21556.Y1.E1.L1	2.129694	3.670453	1508063	1400670	854215	453672	60	M	n/a (no relatives detected)	15.0133	0	R-L21	R1b1a1b1a1a2c1	138.99831	V16	..	..	0.395391514
H	I5506	I5506	Pocklington Skel No 119 (barrow #46, <17081>)	petrous	1	2021	PattersonNature2021	doi:10.1038/s41586-021-04287-4	ENA:PRJEB47891	Lillie, Malcolm	Direct: IntCal20	2202	73	358-111 calBCE (2171±25 BP, SUERC-83079)	..	England_EastYorkshire_MIA_LIA	England, East Riding of Yorkshire, Pocklington (Burnby Lane)	United Kingdom	53.919396	-0.766635	0	Repulldown on 3.2M snpset	1240k	1	/n/data1/hms/genetics/reich/1000Genomes/amh_samples/ancientMergeSets__MT/C-per_sample_versions/I5506/MT.v0001.6__2017_05_05/merged/aln.sort.mapped.rmdupse_adna_v2.md.bam	/n/data1/hms/genetics/reich/1000Genomes/amh_samples/ancientMergeSets__MT/C-per_sample_versions/I5506/MT.v0001.6__2017_05_05/merged/aln.sort.mapped.rmdupse_adna_v2.md.bam.Q10.d1.fa	/n/groups/reich/sample_db/A-pulldowns_by_project/amh_sample_set_merge_v0021.0__2017_04_23__perSample/A-snpset_1240k/infodir/out.All	/n/groups/reich/adam/repulldown/3.2M_v4_singleUDG/pulldowns/shard-94/execution/half_n-split_170.parameters.stdout	I5506	/n/data1/hms/genetics/reich/1000Genomes/amh_samples/ancientMergeSets__CAPTURE/C-per_sample_versions/I5506/v0021.0__2017_04_23/merged/by_chr/	SRC-0-hal__S5506.E1.L1__half:SRC-1-hal2__S5506.E1.L1__half:SRC-2-hal3__S5506.E1.L1__half	2.697047	4.715	1407346	1343243	814316	431707	..	F	England, East Riding of Yorkshire, Pocklington (Burnby Lane) Family A (56 members) (mother-son: I21260-I13759 | daughter-mother: I14108-I21695 | brothers: I21617-I21614/I5507, I21861-I14105, I21954-I21960 | siblings: I21558-I13758 | 2d: I12412-I21978, I21263-I5506, I21955-I21618, I21974-I21978, I21625-I21961, I21260-I21975, I21260-I21639, I21260-I21890, I21260-I12411, I21260-I21614/I5507, I21260-…	37.181413	0	n/a (female)	n/a (female)	48.3	K1c1a	[0.998,1.000]	0.112	0.012
H	I5508	I5508	Pocklington Skel No 57 (barrow #34, <16027>)	petrous	1	2021	PattersonNature2021	doi:10.1038/s41586-021-04287-4	ENA:PRJEB47891	Lillie, Malcolm	Context: Archaeological	2175	101	400-50 BCE	..	England_EastYorkshire_MIA_LIA	England, East Riding of Yorkshire, Pocklington (Burnby Lane)	United Kingdom	53.919396	-0.766635	0	Repulldown on 3.2M snpset	1240k	1	/n/data1/hms/genetics/reich/1000Genomes/amh_samples/ancientMergeSets__MT/C-per_sample_versions/I5508/MT.v0001.6__2017_05_05/merged/aln.sort.mapped.rmdupse_adna_v2.md.bam	/n/data1/hms/genetics/reich/1000Genomes/amh_samples/ancientMergeSets__MT/C-per_sample_versions/I5508/MT.v0001.6__2017_05_05/merged/aln.sort.mapped.rmdupse_adna_v2.md.bam.Q10.d1.fa	/n/groups/reich/sample_db/A-pulldowns_by_project/amh_sample_set_merge_v0021.0__2017_04_23__perSample/A-snpset_1240k/infodir/out.All	/n/groups/reich/adam/repulldown/3.2M_v4_singleUDG/pulldowns/shard-206/execution/half_n-split_271.parameters.stdout	I5508	/n/data1/hms/genetics/reich/1000Genomes/amh_samples/ancientMergeSets__CAPTURE/C-per_sample_versions/I5508/v0021.0__2017_04_23/merged/by_chr/	SRC-0-hal__S5508.E1.L1__half:SRC-1-hal2__S5508.E1.L1__half:SRC-2-hal3__S5508.E1.L1__half	2.622601	4.532	1431715	1331614	812266	429951	..	M	England, East Riding of Yorkshire, Pocklington (Burnby Lane) Family A (56 members) (mother-son: I21260-I13759 | daughter-mother: I14108-I21695 | brothers: I21617-I21614/I5507, I21861-I14105, I21954-I21960 | siblings: I21558-I13758 | 2d: I12412-I21978, I21263-I5506, I21955-I21618, I21974-I21978, I21625-I21961, I21260-I21975, I21260-I21639, I21260-I21890, I21260-I12411, I21260-I21614/I5507, I21260-…	18.825794	0	R-L21	R1b1a1b1a1a2c1	243	J1c9	[0.999,1.000]	0.097	0.419
H	I16620	I16620	Catcote HCS01; Context 23 Burial 2	tooth (molar)	1	2021	PattersonNature2021	doi:10.1038/s41586-021-04287-4	ENA:PRJEB47891	Booth, Tom	Direct: IntCal20 marine calibrated; we don't have the mean and standard deviations from OxCal so assume a uniform distribution over the given range.	2117	100	340 BCE - 6 CE (2143±25 BP, SUERC-97711, marine calibrated)	..	England_IA	England, Co. Durham, Hartlepool, Catcote	United Kingdom	54.676567	-1.236391	0	Repulldown on 3.2M snpset	1240k	1	..	..	/n/groups/reich/matt/pipeline/pulldown/v41/Tarkan/Tarkan.half.normal.parameters.stdout	/n/groups/reich/adam/repulldown/3.2M_v4_singleUDG/pulldowns/shard-241/execution/half_n-split_302.parameters.stdout	S16620.Y1.E1.L1	/n/groups/reich/matt/pipeline/released_libraries/S16620.Y1.E1.L1/S16620.Y1.E1.L1.1240k_plus.hg19.v1.bam	Tarkan_1240k_plus_half_S16620.Y1.E1.L1_20190815_H33VMCCX2_5:Tarkan_1240k_plus_half_S16620.Y1.E1.L1_20190815_H33VMCCX2_6	0.090117	0.160273	251783	240106	157018	83664	56.4	F	n/a (no relatives detected)	n/a (too few SNPs)	n/a (too few SNPs)	n/a (female)	n/a (female)	26.88	H1bs	[0.989,1.000]	0.098	0.011452777
H	I21305	I21305	GENLAB 44 (a64)	petrous	1	2021	PattersonNature2021	doi:10.1038/s41586-021-04287-4	ENA:PRJEB47891	Armit, Ian	Context: Archaeological	2300	260	800 BCE - 100 CE	..	England_IA	England, Somerset, Weston-super-Mare, Grove Park Road	United Kingdom	51.353937	-2.979463	0	Repulldown on 3.2M snpset	1240k	1	/n/groups/reich/matt/pipeline/released_libraries/S21305.Y1.E3.L1/S21305.Y1.E3.L1.1240k+.rsrs.v1.bam	..	/n/groups/reich/matt/pipeline/pulldown/v45/Makulls/Makulls.half.normal.parameters.stdout	/n/groups/reich/adam/repulldown/3.2M_v4_singleUDG/pulldowns/shard-329/execution/half_n-split_382.parameters.stdout	S21305.Y1.E3.L1	/n/groups/reich/matt/pipeline/released_libraries/S21305.Y1.E3.L1/S21305.Y1.E3.L1.1240k+.hg19.v1.bam	Makulls_1240K+_half_S21305.Y1.E3.L1_20201113_HFF7YCCX2_1:Makulls_1240K+_half_S21305.Y1.E3.L1_20201113_HFF7YCCX2_2:Makulls_1240K+_half_S21305.Y1.E3.L1_20201113_HFF7YCCX2_3	0.16406	0.258	441931	417976	241884	131263	52.6	M	n/a (no relatives detected)	n/a (too few SNPs)	n/a (too few SNPs)	R-A1101	R1b1a1b1a1a2c1a1k	21	H1	[0.927,0.972]	0.126	0.398
H	I14550	I14550	TB 169, HATMP100348.3 (Grave 3)	petrous	1	2021	PattersonNature2021	doi:10.1038/s41586-021-04287-4	ENA:PRJEB47891	Booth, Tom	Context: Archaeological	1850	462	700 BCE - 900 CE	..	England_IA_EarlyMedieval	England, Sussex, Brighton, Slonk Hill	United Kingdom	50.844866	-0.266087	0	Repulldown on 3.2M snpset	1240k	1	..	..	/n/groups/reich/matt/pipeline/pulldown/v38/Organian/Organian.half.normal.parameters.stdout	/n/groups/reich/adam/repulldown/3.2M_v4_singleUDG/pulldowns/shard-364/execution/half_n-split_4.parameters.stdout	S14550.Y1.E1.L1	/n/groups/reich/matt/pipeline/released_libraries/S14550.Y1.E1.L1/S14550.Y1.E1.L1.1240k_plus.hg19.v1.bam	Organian_1240k_plus_half_S14550.Y1.E1.L1_20181219_HFWFGBGX9_1:Organian_1240k_plus_half_S14550.Y1.E1.L1_20181219_HFWFGBGX9_2:Organian_1240k_plus_half_S14550.Y1.E1.L1_20181219_HFWFGBGX9_3:Organian_1240k_plus_half_S14550.Y1.E1.L1_20181219_HFWFGBGX9_4:Organian_1240k_plus_half_S14550.Y1.E1.L1_20190110_HGLJ3BGX9_1:Organian_1240k_plus_half_S14550.Y1.E1.L1_20190110_HGLJ3BGX9_2:Organian_1240k_plus_half_S1…	2.000368	3.427539	1343245	1283727	768595	417464	54.1	F	n/a (no relatives detected)	0	0	n/a (female)	n/a (female)	379.6	H3+152	[0.986,1.000]	0.099	0.008
H	I11142	I11142	GENLAB 1, a17 SID6	petrous	1	2021	PattersonNature2021	doi:10.1038/s41586-021-04287-4	ENA:PRJEB47891	Armit, Ian	Direct: IntCal20	2067	51	197-44 calBCE (2103±27 BP, SUERC-94960)	..	England_LIA	England, Somerset, Worlebury	United Kingdom	51.357334	-2.988282	0	Repulldown on 3.2M snpset	1240k	1	..	..	/n/groups/reich/matt/pipeline/pulldown/v32/Tessic/Tessic.half.normal.parameters.stdout	/n/groups/reich/adam/repulldown/3.2M_v4_singleUDG/pulldowns/shard-261/execution/half_n-split_320.parameters.stdout	S11142.E1.L1	/n/groups/reich/matt/pipeline/released_libraries/S11142.E1.L1/S11142.E1.L1.1240k_plus.hg19.v1.bam	Tessic_1240k_plus_half_S11142.E1.L1_20180518_HMGK7BGX5_1:Tessic_1240k_plus_half_S11142.E1.L1_20180518_HMGK7BGX5_2:Tessic_1240k_plus_half_S11142.E1.L1_20180518_HMGK7BGX5_3:Tessic_1240k_plus_half_S11142.E1.L1_20180518_HMGK7BGX5_4:Tessic_1240k_plus_half_S11142.E1.L1_20180529_HMWTHBGX5_1:Tessic_1240k_plus_half_S11142.E1.L1_20180529_HMWTHBGX5_2:Tessic_1240k_plus_half_S11142.E1.L1_20180529_HMWTHBGX5_3:…	2.161603	3.736013	1316194	1222058	727055	384345	49.8	M	n/a (no relatives detected)	10.2206	0	R-S1088	R1b1a1b1a1a2c1a6a1	1073	H3b+16129	[0.984,0.999]	0.0765	0.413
H	I11144	I11144	GENLAB 12, 236	petrous	1	2021	PattersonNature2021	doi:10.1038/s41586-021-04287-4	ENA:PRJEB47891	Armit, Ian	Direct: IntCal20	1976	46	149 calBCE - 65 calCE (2035±30 BP, SUERC-94968)	..	England_LIA	England, Somerset, North Perrott, North Perrott Manor	United Kingdom	50.88341	-2.760465	0	Repulldown on 3.2M snpset	1240k	1	..	..	/n/groups/reich/matt/pipeline/pulldown/v32/Tessic/Tessic.half.normal.parameters.stdout	/n/groups/reich/adam/repulldown/3.2M_v4_singleUDG/pulldowns/shard-300/execution/half_n-split_356.parameters.stdout	S11144.E1.L1	/n/groups/reich/matt/pipeline/released_libraries/S11144.E1.L1/S11144.E1.L1.1240k_plus.hg19.v1.bam	Tessic_1240k_plus_half_S11144.E1.L1_20180518_HMGK7BGX5_1:Tessic_1240k_plus_half_S11144.E1.L1_20180518_HMGK7BGX5_2:Tessic_1240k_plus_half_S11144.E1.L1_20180518_HMGK7BGX5_3:Tessic_1240k_plus_half_S11144.E1.L1_20180518_HMGK7BGX5_4:Tessic_1240k_plus_half_S11144.E1.L1_20180529_HMWTHBGX5_1:Tessic_1240k_plus_half_S11144.E1.L1_20180529_HMWTHBGX5_2:Tessic_1240k_plus_half_S11144.E1.L1_20180529_HMWTHBGX5_3:…	2.723999	4.751901	1372713	1274172	757579	397913	49.4	M	n/a (no relatives detected)	11.9838	0	R-FGC19428	R1b1a1b1a1a2c1a1i3	1189	H5'36	[0.982,0.998]	0.1245	0.419
H	I11145	I11145	GENLAB 13, 514	petrous	1	2021	PattersonNature2021	doi:10.1038/s41586-021-04287-4	ENA:PRJEB47891	Armit, Ian	Direct: IntCal20	2022	50	166 calBCE - 14 calCE (2064±30 BP, SUERC-94969)	..	England_LIA	England, Somerset, North Perrott, North Perrott Manor	United Kingdom	50.88341	-2.760465	0	Repulldown on 3.2M snpset	1240k	1	..	..	/n/groups/reich/matt/pipeline/pulldown/v32/Tessic/Tessic.half.normal.parameters.stdout	/n/groups/reich/adam/repulldown/3.2M_v4_singleUDG/pulldowns/shard-291/execution/half_n-split_348.parameters.stdout	S11145.E1.L1	/n/groups/reich/matt/pipeline/released_libraries/S11145.E1.L1/S11145.E1.L1.1240k_plus.hg19.v1.bam	Tessic_1240k_plus_half_S11145.E1.L1_20180518_HMGK7BGX5_1:Tessic_1240k_plus_half_S11145.E1.L1_20180518_HMGK7BGX5_2:Tessic_1240k_plus_half_S11145.E1.L1_20180518_HMGK7BGX5_3:Tessic_1240k_plus_half_S11145.E1.L1_20180518_HMGK7BGX5_4:Tessic_1240k_plus_half_S11145.E1.L1_20180529_HMWTHBGX5_1:Tessic_1240k_plus_half_S11145.E1.L1_20180529_HMWTHBGX5_2:Tessic_1240k_plus_half_S11145.E1.L1_20180529_HMWTHBGX5_3:…	2.599612	4.527166	1380544	1281285	762895	400366	49.8	M	n/a (no relatives detected)	0	0	R-Z251	R1b1a1b1a1a2c1	1224	H1q	[0.988,0.999]	0.121	0.414
H	I12785	I12785	TB 113, Sk 285	petrous	1	2021	PattersonNature2021	doi:10.1038/s41586-021-04287-4	ENA:PRJEB47891	Booth, Tom	Context: Archaeological	2051	57	200-1 BCE	..	England_LIA	England, Gloucestershire, Bourton-on-the-water, Greystones Farm	United Kingdom	51.885901	-1.753493	0	Repulldown on 3.2M snpset	1240k	1	..	..	/n/groups/reich/matt/pipeline/pulldown/v33/Tarquin/Tarquin.half.normal.parameters.stdout	/n/groups/reich/adam/repulldown/3.2M_v4_singleUDG/pulldowns/shard-268/execution/half_n-split_327.parameters.stdout	S12785.Y1.E1.L1	/n/groups/reich/matt/pipeline/released_libraries/S12785.Y1.E1.L1/S12785.Y1.E1.L1.1240k_plus.hg19.v1.bam	Tarquin_1240k_plus_half_S12785.Y1.E1.L1_20180712_HJ5KGBGX7_1:Tarquin_1240k_plus_half_S12785.Y1.E1.L1_20180712_HJ5KGBGX7_2:Tarquin_1240k_plus_half_S12785.Y1.E1.L1_20180712_HJ5KGBGX7_3:Tarquin_1240k_plus_half_S12785.Y1.E1.L1_20180712_HJ5KGBGX7_4:Tarquin_1240k_plus_half_S12785.Y1.E1.L1_20180725_H3JHLBGX7_1:Tarquin_1240k_plus_half_S12785.Y1.E1.L1_20180725_H3JHLBGX7_2:Tarquin_1240k_plus_half_S12785.Y1…	1.509967	2.60252	1373194	1277236	788160	424627	56	M	n/a (no relatives detected)	5.48	0	R-DF21	R1b1a1b1a1a2c1a5	429.8	J1c1b2	[0.986,0.998]	0.098	0.403
H	I12791	I12791	TB 119, Sk 259	petrous	1	2021	PattersonNature2021	doi:10.1038/s41586-021-04287-4	ENA:PRJEB47891	Booth, Tom	Context: Archaeological	2051	57	200-1 BCE	..	England_LIA	England, Gloucestershire, Bourton-on-the-water, Greystones Farm	United Kingdom	51.885901	-1.753493	0	Repulldown on 3.2M snpset	1240k	1	..	..	/n/groups/reich/matt/pipeline/pulldown/v33/Tarquin/Tarquin.half.normal.parameters.stdout	/n/groups/reich/adam/repulldown/3.2M_v4_singleUDG/pulldowns/shard-269/execution/half_n-split_328.parameters.stdout	S12791.Y1.E1.L1	/n/groups/reich/matt/pipeline/released_libraries/S12791.Y1.E1.L1/S12791.Y1.E1.L1.1240k_plus.hg19.v1.bam	Tarquin_1240k_plus_half_S12791.Y1.E1.L1_20180712_HJ5KGBGX7_1:Tarquin_1240k_plus_half_S12791.Y1.E1.L1_20180712_HJ5KGBGX7_2:Tarquin_1240k_plus_half_S12791.Y1.E1.L1_20180712_HJ5KGBGX7_3:Tarquin_1240k_plus_half_S12791.Y1.E1.L1_20180712_HJ5KGBGX7_4:Tarquin_1240k_plus_half_S12791.Y1.E1.L1_20180725_H3JHLBGX7_1:Tarquin_1240k_plus_half_S12791.Y1.E1.L1_20180725_H3JHLBGX7_2:Tarquin_1240k_plus_half_S12791.Y1…	0.975749	1.635954	1327797	1239992	758215	410421	56.9	M	n/a (no relatives detected)	4.777899	0	I-L160	I2a1a1a1a1	194.5	H1e1a	[0.975,0.992]	0.088	0.383
H	I12927	I12927	TB 125, Sk 11323	petrous	1	2021	PattersonNature2021	doi:10.1038/s41586-021-04287-4	ENA:PRJEB47891	Booth, Tom	Context: Archaeological	1825	43	50-200 CE	..	England_LIA	England, Gloucestershire, Bishop's Cleeve, Cleevelands	United Kingdom	51.95241	-2.078732	0	Repulldown on 3.2M snpset	1240k	1	..	..	/n/groups/reich/matt/pipeline/pulldown/v33/Ennis/Ennis.half.normal.parameters.stdout	/n/groups/reich/adam/repulldown/3.2M_v4_singleUDG/pulldowns/shard-375/execution/half_n-split_5.parameters.stdout	S12927.Y1.E1.L1	/n/groups/reich/matt/pipeline/released_libraries/S12927.Y1.E1.L1/S12927.Y1.E1.L1.1240k_plus.hg19.v1.bam	Ennis_1240k_plus_half_S12927.Y1.E1.L1_20180731_H3L3NBGX7_1:Ennis_1240k_plus_half_S12927.Y1.E1.L1_20180731_H3L3NBGX7_2:Ennis_1240k_plus_half_S12927.Y1.E1.L1_20180731_H3L3NBGX7_3:Ennis_1240k_plus_half_S12927.Y1.E1.L1_20180731_H3L3NBGX7_4:Ennis_1240k_plus_half_S12927.Y1.E1.L1_20180806_HG5YVBGX7_1:Ennis_1240k_plus_half_S12927.Y1.E1.L1_20180806_HG5YVBGX7_2:Ennis_1240k_plus_half_S12927.Y1.E1.L1_2018080…	1.669181	2.902739	1387027	1289989	795424	427111	51	M	n/a (no relatives detected)	4.060999	0	R-S1088	R1b1a1b1a1a2c1a6a1	522.4	U5b3b1	[0.990,0.999]	0.138	0.402
H	I12931	I12931	TB 131, Sk 10540	petrous	1	2021	PattersonNature2021	doi:10.1038/s41586-021-04287-4	ENA:PRJEB47891	Booth, Tom	Context: Archaeological	1825	43	50-200 CE	..	England_LIA	England, Gloucestershire, Bishop's Cleeve, Cleevelands	United Kingdom	51.95241	-2.078732	0	Repulldown on 3.2M snpset	1240k	1	..	..	/n/groups/reich/matt/pipeline/pulldown/v33/Ennis/Ennis.half.normal.parameters.stdout	/n/groups/reich/adam/repulldown/3.2M_v4_singleUDG/pulldowns/shard-386/execution/half_n-split_6.parameters.stdout	S12931.Y1.E1.L1	/n/groups/reich/matt/pipeline/released_libraries/S12931.Y1.E1.L1/S12931.Y1.E1.L1.1240k_plus.hg19.v1.bam	Ennis_1240k_plus_half_S12931.Y1.E1.L1_20180731_H3L3NBGX7_1:Ennis_1240k_plus_half_S12931.Y1.E1.L1_20180731_H3L3NBGX7_2:Ennis_1240k_plus_half_S12931.Y1.E1.L1_20180731_H3L3NBGX7_3:Ennis_1240k_plus_half_S12931.Y1.E1.L1_20180731_H3L3NBGX7_4:Ennis_1240k_plus_half_S12931.Y1.E1.L1_20180806_HG5YVBGX7_1:Ennis_1240k_plus_half_S12931.Y1.E1.L1_20180806_HG5YVBGX7_2:Ennis_1240k_plus_half_S12931.Y1.E1.L1_2018080…	0.699819	1.200699	1110605	1040500	665862	356517	52.2	M	n/a (no relatives detected)	0	0	I-Z105	I2a1a1a1a1a1~	198.5	H6a2	[0.984,0.997]	0.127	0.386
H	I12932	I12932	TB 132, Sk 10538	petrous	1	2021	PattersonNature2021	doi:10.1038/s41586-021-04287-4	ENA:PRJEB47891	Booth, Tom	Context: Archaeological	1825	43	50-200 CE	..	England_LIA	England, Gloucestershire, Bishop's Cleeve, Cleevelands	United Kingdom	51.95241	-2.078732	0	Repulldown on 3.2M snpset	1240k	1	..	..	/n/groups/reich/matt/pipeline/pulldown/v33/Ennis/Ennis.half.normal.parameters.stdout	/n/groups/reich/adam/repulldown/3.2M_v4_singleUDG/pulldowns/shard-397/execution/half_n-split_7.parameters.stdout	S12932.Y1.E1.L1	/n/groups/reich/matt/pipeline/released_libraries/S12932.Y1.E1.L1/S12932.Y1.E1.L1.1240k_plus.hg19.v1.bam	Ennis_1240k_plus_half_S12932.Y1.E1.L1_20180731_H3L3NBGX7_1:Ennis_1240k_plus_half_S12932.Y1.E1.L1_20180731_H3L3NBGX7_2:Ennis_1240k_plus_half_S12932.Y1.E1.L1_20180731_H3L3NBGX7_3:Ennis_1240k_plus_half_S12932.Y1.E1.L1_20180731_H3L3NBGX7_4:Ennis_1240k_plus_half_S12932.Y1.E1.L1_20180806_HG5YVBGX7_1:Ennis_1240k_plus_half_S12932.Y1.E1.L1_20180806_HG5YVBGX7_2:Ennis_1240k_plus_half_S12932.Y1.E1.L1_2018080…	1.718841	3.016851	1371403	1308105	807013	433408	50.5	F	n/a (no relatives detected)	0	0	n/a (female)	n/a (female)	532.7	H1bs	[0.987,0.999]	0.129	0.01
H	I14552_d	I14552	TB 171, R3207	petrous	1	2021	PattersonNature2021	doi:10.1038/s41586-021-04287-4	ENA:PRJEB47891	Booth, Tom	Direct: IntCal20	1947	42	92 calBCE - 110 calCE (2012±30 BP, SUERC-70741)	..	England_LIA	England, Sussex, Brighton, Moulsecoomb	United Kingdom	50.845584	-0.11145	0	Repulldown on 3.2M snpset	1240k	1	..	..	/n/groups/reich/matt/pipeline/pulldown/v38/Organian/Organian.half.damage_restricted.parameters.stdout	/n/groups/reich/adam/repulldown/3.2M_v4_singleUDG/pulldowns/shard-13/execution/half_d-split_6.parameters.stdout	S14552.Y1.E1.L1	/n/groups/reich/matt/pipeline/released_libraries/S14552.Y1.E1.L1/S14552.Y1.E1.L1.1240k_plus.hg19.v1.bam	Organian_1240k_plus_half_S14552.Y1.E1.L1_20181219_HFWFGBGX9_1:Organian_1240k_plus_half_S14552.Y1.E1.L1_20181219_HFWFGBGX9_2:Organian_1240k_plus_half_S14552.Y1.E1.L1_20181219_HFWFGBGX9_3:Organian_1240k_plus_half_S14552.Y1.E1.L1_20181219_HFWFGBGX9_4:Organian_1240k_plus_half_S14552.Y1.E1.L1_20190110_HGLJ3BGX9_1:Organian_1240k_plus_half_S14552.Y1.E1.L1_20190110_HGLJ3BGX9_2:Organian_1240k_plus_half_S1…	0.097605	0.169665	251032	239003	153341	80389	60.1	M	n/a (no relatives detected)	..	..	R-M269	R1b1a1b	271.343352	J1c2	..	..	0.393624087
H	I18599	I18599	GENLAB381; K2114/H	petrous	1	2021	PattersonNature2021	doi:10.1038/s41586-021-04287-4	ENA:PRJEB47891	Legge, Michael	Direct: IntCal20	1924	40	43 calBCE - 110 calCE (1990±25 BP, PSUAMS-7826)	..	England_LIA	England, Kent, Sittingbourne, Highsted	United Kingdom	51.323295	0.73696	0	Repulldown on 3.2M snpset	1240k	1	..	..	/n/groups/reich/matt/pipeline/pulldown/v41/Ponea/Ponea.half.normal.parameters.stdout	/n/groups/reich/adam/repulldown/3.2M_v4_singleUDG/pulldowns/shard-320/execution/half_n-split_374.parameters.stdout	S18599.Y1.E1.L1	/n/groups/reich/matt/pipeline/released_libraries/S18599.Y1.E1.L1/S18599.Y1.E1.L1.1240k_plus.hg19.v1.bam	Ponea_1240k_plus_half_S18599.Y1.E1.L1_20190919_H3WMLCCX2_5:Ponea_1240k_plus_half_S18599.Y1.E1.L1_20190919_H3WMLCCX2_6	1.397675	2.472694	1094034	1045183	650542	350523	50.9	F	n/a (no relatives detected)	0	0	n/a (female)	n/a (female)	229	H	[0.987,0.999]	0.116	0.015109077
H	I21302	I21302	GENLAB 41 (76.AA.165; 3674 (Box 4))	petrous	1	2021	PattersonNature2021	doi:10.1038/s41586-021-04287-4	ENA:PRJEB47891	Armit, Ian	Direct: IntCal20	1922	43	46 calBCE - 117 calCE (1989±30 BP, SUERC-94994)	..	England_LIA	England, South Somerset, South Cadbury	United Kingdom	51.0128	-2.3152	0	Repulldown on 3.2M snpset	1240k	1	/n/groups/reich/matt/pipeline/released_libraries/S21302.Y1.E3.L1/S21302.Y1.E3.L1.1240k+.rsrs.v1.bam	..	/n/groups/reich/matt/pipeline/pulldown/v45/Makulls/Makulls.half.normal.parameters.stdout	/n/groups/reich/adam/repulldown/3.2M_v4_singleUDG/pulldowns/shard-321/execution/half_n-split_375.parameters.stdout	S21302.Y1.E3.L1	/n/groups/reich/matt/pipeline/released_libraries/S21302.Y1.E3.L1/S21302.Y1.E3.L1.1240k+.hg19.v1.bam	Makulls_1240K+_half_S21302.Y1.E3.L1_20201113_HFF7YCCX2_1:Makulls_1240K+_half_S21302.Y1.E3.L1_20201113_HFF7YCCX2_2:Makulls_1240K+_half_S21302.Y1.E3.L1_20201113_HFF7YCCX2_3	1.614528	2.804	1298630	1209802	735659	397823	53.1	M	n/a (no relatives detected)	0	0	R-Z251	R1b1a1b1a1a2c1	169.4	K1a+195	[0.956,0.983]	0.085	0.431
H	I21303	I21303	GENLAB 42 (SCK 614; 76AA165/3557)	petrous	1	2021	PattersonNature2021	doi:10.1038/s41586-021-04287-4	ENA:PRJEB47891	Armit, Ian	Direct: IntCal20	1995	45	153 calBCE - 25 calCE (2048±26 BP, SUERC-94998)	..	England_LIA	England, South Somerset, South Cadbury	United Kingdom	51.0128	-2.3152	0	Repulldown on 3.2M snpset	1240k	1	/n/groups/reich/matt/pipeline/released_libraries/S21303.Y1.E3.L1/S21303.Y1.E3.L1.1240k+.rsrs.v1.bam	..	/n/groups/reich/matt/pipeline/pulldown/v45/Makulls/Makulls.half.normal.parameters.stdout	/n/groups/reich/adam/repulldown/3.2M_v4_singleUDG/pulldowns/shard-297/execution/half_n-split_353.parameters.stdout	S21303.Y1.E3.L1	/n/groups/reich/matt/pipeline/released_libraries/S21303.Y1.E3.L1/S21303.Y1.E3.L1.1240k+.hg19.v1.bam	Makulls_1240K+_half_S21303.Y1.E3.L1_20201113_HFF7YCCX2_1:Makulls_1240K+_half_S21303.Y1.E3.L1_20201113_HFF7YCCX2_2:Makulls_1240K+_half_S21303.Y1.E3.L1_20201113_HFF7YCCX2_3	0.361233	0.635	747051	713498	444736	238408	48.1	F	n/a (no relatives detected)	7.0121	0	n/a (female)	n/a (female)	85.58	H2a5	[0.987,0.999]	0.103	0.013
H	I21315	I21315	GENLAB 64 (con. 5631, cat. 931, 1780, F.1024)	petrous	1	2021	PattersonNature2021	doi:10.1038/s41586-021-04287-4	ENA:PRJEB47891	Armit, Ian	Direct: IntCal20	2043	45	173 calBCE - 5 calCE (2080±27 BP, SUERC-74473)	..	England_LIA	England, Somerset, Ham Hill	United Kingdom	50.949985	-2.735842	0	Repulldown on 3.2M snpset	1240k	1	/n/groups/reich/matt/pipeline/released_libraries/S21315.Y1.E1.L1/S21315.Y1.E1.L1.1240k+.rsrs.v1.bam	..	/n/groups/reich/matt/pipeline/pulldown/v44/Zora_Fel/Zora_Fel.half.normal.parameters.stdout	/n/groups/reich/adam/repulldown/3.2M_v4_singleUDG/pulldowns/shard-286/execution/half_n-split_343.parameters.stdout	I21315	/n/groups/reich/matt/pipeline/released_libraries/S21315.Y1.E1.L1/S21315.Y1.E1.L1.1240k+.hg19.v1.bam	Zora_Fel_1240K+_half_S21315.Y1.E1.L1_20200727_HY253BGXF_1:Zora_Fel_1240K+_half_S21315.Y1.E1.L1_20200727_HY253BGXF_2:Zora_Fel_1240K+_half_S21315.Y1.E1.L1_20200727_HY253BGXF_3:Zora_Fel_1240K+_half_S21315.Y1.E1.L1_20200727_HY253BGXF_4:Zora_Fel_1240K+_half_S21315.Y1.E1.L1_20200821_H73F5CCX2_6:Zora_Fel_1240K+_half_S21315.Y1.E1.L1_20200821_H73F5CCX2_7:Zora_Fel_1240K+_half_S21315.Y1.E1.L1_20200821_H73F5…	0.046004	0.08	133809	126787	84139	44245	46	M	n/a (no relatives detected)	n/a (too few SNPs)	n/a (too few SNPs)	R-Y83965	R1b1a1b	6.376	T1a1'3	[0.928,0.985]	0.205	0.437
H	I27379	I27379	GENLAB 388 (Sk4657 (4307))	petrous	1	2021	PattersonNature2021	doi:10.1038/s41586-021-04287-4	ENA:PRJEB47891	Armit, Ian	Direct: IntCal20	2068	40	174-51 calBCE (2109±17 BP, SUERC-80747)	..	England_LIA	England, Sussex, North Bersted	United Kingdom	50.806775	-0.68987061	0	Repulldown on 3.2M snpset	1240k	1	/n/groups/reich/matt/pipeline/released_libraries/S27379.Y1.E1.L1/S27379.Y1.E1.L1.1240k_plus.rsrs.v1.bam	..	/n/groups/reich/matt/pipeline/pulldown/v48/Tower.9_SQ/Tower.9_SQ.half.normal.parameters.stdout	/n/groups/reich/adam/repulldown/3.2M_v4_singleUDG/pulldowns/shard-259/execution/half_n-split_319.parameters.stdout	I27379	/n/groups/reich/matt/pipeline/released_libraries/S27379.Y1.E1.L1/S27379.Y1.E1.L1.1240k_plus.hg19.v1.bam	Tower.9_SQ_1240k_plus_half_S27379.Y1.E1.L1_20210331_HG2KLCCX2_1:Tower.9_SQ_1240k_plus_half_S27379.Y1.E1.L1_20210331_HG2KLCCX2_2:Tower.9_SQ_1240k_plus_half_S27379.Y1.E1.L1_20210331_HG2KLCCX2_3:Tower.9_SQ_1240k_plus_half_S27379.Y1.E1.L1_20210331_HG2VVCCX2_7:Tower.9_SQ_1240k_plus_half_S27379.Y1.E1.L1_20210331_HG2VVCCX2_8	1.128796	1.899	1249983	1166458	726598	391125	49.6	M	n/a (no relatives detected)	0	0	R-Z251	R1b1a1b1a1a2c1	111.3	H7d	[0.958,0.984]	0.12	0.419
H	I5365	I5365	SB601A	hair	1	2021	PattersonNature2021	doi:10.1038/s41586-021-04287-4	ENA:PRJEB47891	Brace, Selina	Direct: IntCal20	1960	45	103 calBCE - 107 calCE (2023±31 BP, SUERC-50796)	..	England_LIA	England, Somerset, Priddy	United Kingdom	51.255523	-2.667883	0	Repulldown on 3.2M snpset	1240k	1	/n/data1/hms/genetics/reich/1000Genomes/amh_samples/ancientMergeSets__MT/C-per_sample_versions/I5365/MT.v0001.6__2017_05_05/merged/aln.sort.mapped.rmdupse_adna_v2.md.bam	/n/data1/hms/genetics/reich/1000Genomes/amh_samples/ancientMergeSets__MT/C-per_sample_versions/I5365/MT.v0001.6__2017_05_05/merged/aln.sort.mapped.rmdupse_adna_v2.md.bam.Q10.d1.fa	/n/groups/reich/sample_db/A-pulldowns_by_project/amh_sample_set_merge_vHierarchical____A-v0022.4udgmixed____2017_05_15__perSample____B-v0022.3__2017_05_15__perSample/A-snpset_1240k/infodir/out.All	/n/groups/reich/adam/repulldown/3.2M_v4_singleUDG/pulldowns/shard-310/execution/half_n-split_365.parameters.stdout	I5365	/n/data1/hms/genetics/reich/1000Genomes/amh_samples/ancientMergeSets__CAPTURE/C-per_sample_versions/I5365/v0022.3__2017_05_15/merged/by_chr/	SRC-0-meg1__S5365.L1__half	0.067195	0.112	187237	179082	113360	60012	..	F	n/a (no relatives detected)	n/a (too few SNPs)	n/a (too few SNPs)	n/a (female)	n/a (female)	2966.698292	U5a1b1e	[0.986,0.998]	0.026	..
H	I11146	I11146	GENLAB 19, M17	petrous	1	2021	PattersonNature2021	doi:10.1038/s41586-021-04287-4	ENA:PRJEB47891	Armit, Ian	Context: Archaeological	2250	58	400-200 BCE	..	England_MIA	England, Somerset, Meare Lake Village West	United Kingdom	51.176318	-2.796919	0	Repulldown on 3.2M snpset	1240k	1	..	..	/n/groups/reich/matt/pipeline/pulldown/v32/Tessic/Tessic.half.normal.parameters.stdout	/n/groups/reich/adam/repulldown/3.2M_v4_singleUDG/pulldowns/shard-388/execution/half_n-split_71.parameters.stdout	S11146.E1.L1	/n/groups/reich/matt/pipeline/released_libraries/S11146.E1.L1/S11146.E1.L1.1240k_plus.hg19.v1.bam	Tessic_1240k_plus_half_S11146.E1.L1_20180518_HMGK7BGX5_1:Tessic_1240k_plus_half_S11146.E1.L1_20180518_HMGK7BGX5_2:Tessic_1240k_plus_half_S11146.E1.L1_20180518_HMGK7BGX5_3:Tessic_1240k_plus_half_S11146.E1.L1_20180518_HMGK7BGX5_4:Tessic_1240k_plus_half_S11146.E1.L1_20180529_HMWTHBGX5_1:Tessic_1240k_plus_half_S11146.E1.L1_20180529_HMWTHBGX5_2:Tessic_1240k_plus_half_S11146.E1.L1_20180529_HMWTHBGX5_3:…	0.087348	0.15191	239136	226073	152577	76886	45.8	M	n/a (no relatives detected)	n/a (too few SNPs)	n/a (too few SNPs)	R-L52	R1b1a1b1a1	15.06	J1c1c	[0.951,0.992]	0.0525	0.401
H	I11147	I11147	GENLAB 22, Pit X	petrous	1	2021	PattersonNature2021	doi:10.1038/s41586-021-04287-4	ENA:PRJEB47891	Armit, Ian	Direct: IntCal20	2241	58	392-204 calBCE (2248±30 BP, SUERC-94978)	..	England_MIA	England, Somerset, Christon, Dibbles Farm	United Kingdom	51.313891	-2.885217	0	Repulldown on 3.2M snpset	1240k	1	..	..	/n/groups/reich/matt/pipeline/pulldown/v32/Tessic/Tessic.half.normal.parameters.stdout	/n/groups/reich/adam/repulldown/3.2M_v4_singleUDG/pulldowns/shard-399/execution/half_n-split_81.parameters.stdout	S11147.E1.L1	/n/groups/reich/matt/pipeline/released_libraries/S11147.E1.L1/S11147.E1.L1.1240k_plus.hg19.v1.bam	Tessic_1240k_plus_half_S11147.E1.L1_20180518_HMGK7BGX5_1:Tessic_1240k_plus_half_S11147.E1.L1_20180518_HMGK7BGX5_2:Tessic_1240k_plus_half_S11147.E1.L1_20180518_HMGK7BGX5_3:Tessic_1240k_plus_half_S11147.E1.L1_20180518_HMGK7BGX5_4:Tessic_1240k_plus_half_S11147.E1.L1_20180529_HMWTHBGX5_1:Tessic_1240k_plus_half_S11147.E1.L1_20180529_HMWTHBGX5_2:Tessic_1240k_plus_half_S11147.E1.L1_20180529_HMWTHBGX5_3:…	2.62865	4.611682	1353782	1292859	765999	402723	49.4	F	n/a (no relatives detected)	19.809496	0	n/a (female)	n/a (female)	1302	U5a1b1e	[0.98,0.998]	0.1205	0.008
H	I11148	I11148	GENLAB 25, Pit XXXVII	petrous	1	2021	PattersonNature2021	doi:10.1038/s41586-021-04287-4	ENA:PRJEB47891	Armit, Ian	Direct: IntCal20	2292	61	407-211 calBCE (2297±30 BP, SUERC-94981)	..	England_MIA	England, Somerset, Christon, Dibbles Farm	United Kingdom	51.313891	-2.885217	0	Repulldown on 3.2M snpset	1240k	1	..	..	/n/groups/reich/matt/pipeline/pulldown/v32/Tessic/Tessic.half.normal.parameters.stdout	/n/groups/reich/adam/repulldown/3.2M_v4_singleUDG/pulldowns/shard-332/execution/half_n-split_385.parameters.stdout	S11148.E1.L1	/n/groups/reich/matt/pipeline/released_libraries/S11148.E1.L1/S11148.E1.L1.1240k_plus.hg19.v1.bam	Tessic_1240k_plus_half_S11148.E1.L1_20180518_HMGK7BGX5_1:Tessic_1240k_plus_half_S11148.E1.L1_20180518_HMGK7BGX5_2:Tessic_1240k_plus_half_S11148.E1.L1_20180518_HMGK7BGX5_3:Tessic_1240k_plus_half_S11148.E1.L1_20180518_HMGK7BGX5_4:Tessic_1240k_plus_half_S11148.E1.L1_20180529_HMWTHBGX5_1:Tessic_1240k_plus_half_S11148.E1.L1_20180529_HMWTHBGX5_2:Tessic_1240k_plus_half_S11148.E1.L1_20180529_HMWTHBGX5_3:…	2.455611	4.315152	1332274	1271617	760642	399410	48.9	F	n/a (no relatives detected)	82.646879	43.924301	n/a (female)	n/a (female)	1263	U6d1	[0.978,0.994]	0.1185	0.01
H	I11150	I11150	GENLAB 73, F. 384, con. 1415, cat, 610	petrous	1	2021	PattersonNature2021	doi:10.1038/s41586-021-04287-4	ENA:PRJEB47891	Armit, Ian	Direct: IntCal20	2227	53	381-197 calBCE (2215±28 BP, SUERC-86441)	..	England_MIA	England, Bedfordshire, Broom Quarry	United Kingdom	52.079115	-0.280974	0	Repulldown on 3.2M snpset	1240k	1	..	..	/n/groups/reich/matt/pipeline/pulldown/v32/Tessic/Tessic.half.normal.parameters.stdout	/n/groups/reich/adam/repulldown/3.2M_v4_singleUDG/pulldowns/shard-25/execution/half_n-split_108.parameters.stdout	S11150.E1.L1	/n/groups/reich/matt/pipeline/released_libraries/S11150.E1.L1/S11150.E1.L1.1240k_plus.hg19.v1.bam	Tessic_1240k_plus_half_S11150.E1.L1_20180518_HMGK7BGX5_1:Tessic_1240k_plus_half_S11150.E1.L1_20180518_HMGK7BGX5_2:Tessic_1240k_plus_half_S11150.E1.L1_20180518_HMGK7BGX5_3:Tessic_1240k_plus_half_S11150.E1.L1_20180518_HMGK7BGX5_4:Tessic_1240k_plus_half_S11150.E1.L1_20180529_HMWTHBGX5_1:Tessic_1240k_plus_half_S11150.E1.L1_20180529_HMWTHBGX5_2:Tessic_1240k_plus_half_S11150.E1.L1_20180529_HMWTHBGX5_3:…	2.414228	4.199268	1351897	1254072	751612	394780	49.7	M	n/a (no relatives detected)	8.537	0	R-Z253	R1b1a1b1a1a2c1	921.5	H15a1	[0.985,0.999]	0.1205	0.415
H	I11151	I11151	GENLAB 74, F.855, con. 3368, cat, 1858	petrous	1	2021	PattersonNature2021	doi:10.1038/s41586-021-04287-4	ENA:PRJEB47891	Armit, Ian	Direct: IntCal20	2227	53	379-197 calBCE (2214±27 BP, SUERC-97413)	..	England_MIA	England, Bedfordshire, Broom Quarry	United Kingdom	52.079115	-0.280974	0	Repulldown on 3.2M snpset	1240k	1	..	..	/n/groups/reich/matt/pipeline/pulldown/v32/Tessic/Tessic.half.normal.parameters.stdout	/n/groups/reich/adam/repulldown/3.2M_v4_singleUDG/pulldowns/shard-26/execution/half_n-split_109.parameters.stdout	S11151.E1.L1	/n/groups/reich/matt/pipeline/released_libraries/S11151.E1.L1/S11151.E1.L1.1240k_plus.hg19.v1.bam	Tessic_1240k_plus_half_S11151.E1.L1_20180518_HMGK7BGX5_1:Tessic_1240k_plus_half_S11151.E1.L1_20180518_HMGK7BGX5_2:Tessic_1240k_plus_half_S11151.E1.L1_20180518_HMGK7BGX5_3:Tessic_1240k_plus_half_S11151.E1.L1_20180518_HMGK7BGX5_4:Tessic_1240k_plus_half_S11151.E1.L1_20180529_HMWTHBGX5_1:Tessic_1240k_plus_half_S11151.E1.L1_20180529_HMWTHBGX5_2:Tessic_1240k_plus_half_S11151.E1.L1_20180529_HMWTHBGX5_3:…	2.198492	3.800546	1337842	1240396	746215	393345	51.1	M	n/a (no relatives detected)	4.147196	0	R-DF63	R1b1a1b1a1a2c1	1276	K1a+195	[0.986,0.999]	0.1045	0.418
H	I11153	I11153	GENLAB 77, F. 339, Sk. 938, cat. 4785 (F. 339; Sk. 938, cat. 4785)	petrous	1	2021	PattersonNature2021	doi:10.1038/s41586-021-04287-4	ENA:PRJEB47891	Armit, Ian	Direct: IntCal20	2285	62	405-209 calBCE (2291±29 BP, SUERC-49492)	..	England_MIA	England, Cambridgeshire, Trumpington Meadows	United Kingdom	52.170279	0.105604	0	Repulldown on 3.2M snpset	1240k	1	..	..	/n/groups/reich/matt/pipeline/pulldown/v32/Tessic/Tessic.half.normal.parameters.stdout	/n/groups/reich/adam/repulldown/3.2M_v4_singleUDG/pulldowns/shard-333/execution/half_n-split_386.parameters.stdout	S11153.E1.L1	/n/groups/reich/matt/pipeline/released_libraries/S11153.E1.L1/S11153.E1.L1.1240k_plus.hg19.v1.bam	Tessic_1240k_plus_half_S11153.E1.L1_20180518_HMGK7BGX5_1:Tessic_1240k_plus_half_S11153.E1.L1_20180518_HMGK7BGX5_2:Tessic_1240k_plus_half_S11153.E1.L1_20180518_HMGK7BGX5_3:Tessic_1240k_plus_half_S11153.E1.L1_20180518_HMGK7BGX5_4:Tessic_1240k_plus_half_S11153.E1.L1_20180529_HMWTHBGX5_1:Tessic_1240k_plus_half_S11153.E1.L1_20180529_HMWTHBGX5_2:Tessic_1240k_plus_half_S11153.E1.L1_20180529_HMWTHBGX5_3:…	2.350185	4.060328	1388059	1286297	770606	403725	51.2	M	n/a (no relatives detected)	4.648793	0	R-BY11117	R1b1a1b1a1a2c1a5c2	2264	H3b	[0.995,1]	0.0685	0.413
H	I11156	I11156	GENLAB 84, F.613, con. 573, cat. 331	petrous	1	2021	PattersonNature2021	doi:10.1038/s41586-021-04287-4	ENA:PRJEB47891	Armit, Ian	Direct: IntCal20	2229	52	382-200 calBCE (2223±26 BP, BRAMS-1695)	..	England_MIA	England, Cambridgeshire, Whittlesey, Bradley Fen	United Kingdom	52.564022	-0.179454	0	Repulldown on 3.2M snpset	1240k	1	..	..	/n/groups/reich/matt/pipeline/pulldown/v32/Tessic/Tessic.half.normal.parameters.stdout	/n/groups/reich/adam/repulldown/3.2M_v4_singleUDG/pulldowns/shard-18/execution/half_n-split_101.parameters.stdout	S11156.E1.L1	/n/groups/reich/matt/pipeline/released_libraries/S11156.E1.L1/S11156.E1.L1.1240k_plus.hg19.v1.bam	Tessic_1240k_plus_half_S11156.E1.L1_20180518_HMGK7BGX5_1:Tessic_1240k_plus_half_S11156.E1.L1_20180518_HMGK7BGX5_2:Tessic_1240k_plus_half_S11156.E1.L1_20180518_HMGK7BGX5_3:Tessic_1240k_plus_half_S11156.E1.L1_20180518_HMGK7BGX5_4:Tessic_1240k_plus_half_S11156.E1.L1_20180529_HMWTHBGX5_1:Tessic_1240k_plus_half_S11156.E1.L1_20180529_HMWTHBGX5_2:Tessic_1240k_plus_half_S11156.E1.L1_20180529_HMWTHBGX5_3:…	2.381554	4.133305	1383460	1283843	762515	400510	50.1	M	n/a (no relatives detected)	0	0	R-Y2890	R1b1a1b1a1a2c1a5	896.7	J1c3	[0.977,0.996]	0.105	0.414
H	I11997	I11997	GENLAB 85, F.781, con. 785, cat. 445	petrous	1	2021	PattersonNature2021	doi:10.1038/s41586-021-04287-4	ENA:PRJEB47891	Armit, Ian	Direct: IntCal20	2227	53	377-197 calBCE (2213±26 BP, BRAMS-1691)	..	England_MIA	England, Cambridgeshire, Whittlesey, Bradley Fen	United Kingdom	52.564022	-0.179454	0	Repulldown on 3.2M snpset	1240k	1	..	..	/n/groups/reich/matt/pipeline/pulldown/v33/Dachlyd/Dachlyd.half.normal.parameters.stdout	/n/groups/reich/adam/repulldown/3.2M_v4_singleUDG/pulldowns/shard-29/execution/half_n-split_111.parameters.stdout	S11997.E1.L1	/n/groups/reich/matt/pipeline/released_libraries/S11997.E1.L1/S11997.E1.L1.1240k_plus.hg19.v1.bam	Dachlyd_1240k_plus_half_S11997.E1.L1_20180801_H3JKKBGX7_1:Dachlyd_1240k_plus_half_S11997.E1.L1_20180801_H3JKKBGX7_2:Dachlyd_1240k_plus_half_S11997.E1.L1_20180801_H3JKKBGX7_3:Dachlyd_1240k_plus_half_S11997.E1.L1_20180801_H3JKKBGX7_4:Dachlyd_1240k_plus_half_S11997.E1.L1_20180809_HCG33BGX7_1:Dachlyd_1240k_plus_half_S11997.E1.L1_20180809_HCG33BGX7_2:Dachlyd_1240k_plus_half_S11997.E1.L1_20180809_HCG33…	2.401868	4.209248	1497921	1393260	836657	447273	52.2	M	n/a (no relatives detected)	25.108104	0	R-FGC36421	R1b1a1b1a1a2c1b2a1a1a	226.7	X2b+226	[0.954,0.980]	0.083	0.406
H	I12770	I12770	SB 476, CPC02Y3-039	petrous	1	2021	PattersonNature2021	doi:10.1038/s41586-021-04287-4	ENA:PRJEB47891	Booth, Tom	Direct: IntCal20	2225	64	390-171 calBCE (2217±44 BP, UBA-30798)	..	England_MIA	England, Derbyshire, Brassington, Carsington Pasture Cave	United Kingdom	53.079803	-1.640942	0	Repulldown on 3.2M snpset	1240k	1	..	..	/n/groups/reich/matt/pipeline/pulldown/v33/Tarquin/Tarquin.half.normal.parameters.stdout	/n/groups/reich/adam/repulldown/3.2M_v4_singleUDG/pulldowns/shard-42/execution/half_n-split_123.parameters.stdout	S12770.Y1.E1.L1	/n/groups/reich/matt/pipeline/released_libraries/S12770.Y1.E1.L1/S12770.Y1.E1.L1.1240k_plus.hg19.v1.bam	Tarquin_1240k_plus_half_S12770.Y1.E1.L1_20180712_HJ5KGBGX7_1:Tarquin_1240k_plus_half_S12770.Y1.E1.L1_20180712_HJ5KGBGX7_2:Tarquin_1240k_plus_half_S12770.Y1.E1.L1_20180712_HJ5KGBGX7_3:Tarquin_1240k_plus_half_S12770.Y1.E1.L1_20180712_HJ5KGBGX7_4:Tarquin_1240k_plus_half_S12770.Y1.E1.L1_20180725_H3JHLBGX7_1:Tarquin_1240k_plus_half_S12770.Y1.E1.L1_20180725_H3JHLBGX7_2:Tarquin_1240k_plus_half_S12770.Y1…	1.518041	2.611434	1370052	1307637	799906	431101	58	F	n/a (no relatives detected)	0	0	n/a (female)	n/a (female)	693.6	H3b1b1	[0.995,1.000]	0.049	0.006
H	I12775	I12775	TB 103, CPC-98-018	petrous	1	2021	PattersonNature2021	doi:10.1038/s41586-021-04287-4	ENA:PRJEB47891	Booth, Tom	Direct: IntCal20	2225	53	361-177 calBCE (2200±20 BP, PSUAMS-8287)	neonate	England_MIA	England, Derbyshire, Brassington, Carsington Pasture Cave	United Kingdom	53.079803	-1.640942	0	Repulldown on 3.2M snpset	1240k	1	..	..	/n/groups/reich/matt/pipeline/pulldown/v33/Tarquin/Tarquin.half.normal.parameters.stdout	/n/groups/reich/adam/repulldown/3.2M_v4_singleUDG/pulldowns/shard-43/execution/half_n-split_124.parameters.stdout	S12775.Y1.E1.L1	/n/groups/reich/matt/pipeline/released_libraries/S12775.Y1.E1.L1/S12775.Y1.E1.L1.1240k_plus.hg19.v1.bam	Tarquin_1240k_plus_half_S12775.Y1.E1.L1_20180712_HJ5KGBGX7_1:Tarquin_1240k_plus_half_S12775.Y1.E1.L1_20180712_HJ5KGBGX7_2:Tarquin_1240k_plus_half_S12775.Y1.E1.L1_20180712_HJ5KGBGX7_3:Tarquin_1240k_plus_half_S12775.Y1.E1.L1_20180712_HJ5KGBGX7_4:Tarquin_1240k_plus_half_S12775.Y1.E1.L1_20180725_H3JHLBGX7_1:Tarquin_1240k_plus_half_S12775.Y1.E1.L1_20180725_H3JHLBGX7_2:Tarquin_1240k_plus_half_S12775.Y1…	1.728542	2.94599	1367119	1270800	770402	420211	58.9	M	n/a (no relatives detected)	4.673898	0	R-DF21	R1b1a1b1a1a2c1a5	671.8	U5a1b1e	[0.986,0.999]	0.049	0.408
H	I12778	I12778	TB 106, CPC98-011	petrous	1	2021	PattersonNature2021	doi:10.1038/s41586-021-04287-4	ENA:PRJEB47891	Booth, Tom	Direct: IntCal20	2230	51	381-203 calBCE (2230±20 BP, PSUAMS-8289)	neonate	England_MIA	England, Derbyshire, Brassington, Carsington Pasture Cave	United Kingdom	53.079803	-1.640942	0	Repulldown on 3.2M snpset	1240k	1	..	..	/n/groups/reich/matt/pipeline/pulldown/v33/Tarquin/Tarquin.half.normal.parameters.stdout	/n/groups/reich/adam/repulldown/3.2M_v4_singleUDG/pulldowns/shard-418/execution/half_n-split_99.parameters.stdout	S12778.Y1.E1.L1	/n/groups/reich/matt/pipeline/released_libraries/S12778.Y1.E1.L1/S12778.Y1.E1.L1.1240k_plus.hg19.v1.bam	Tarquin_1240k_plus_half_S12778.Y1.E1.L1_20180712_HJ5KGBGX7_1:Tarquin_1240k_plus_half_S12778.Y1.E1.L1_20180712_HJ5KGBGX7_2:Tarquin_1240k_plus_half_S12778.Y1.E1.L1_20180712_HJ5KGBGX7_3:Tarquin_1240k_plus_half_S12778.Y1.E1.L1_20180712_HJ5KGBGX7_4:Tarquin_1240k_plus_half_S12778.Y1.E1.L1_20180725_H3JHLBGX7_1:Tarquin_1240k_plus_half_S12778.Y1.E1.L1_20180725_H3JHLBGX7_2:Tarquin_1240k_plus_half_S12778.Y1…	1.667153	2.836386	1452083	1349093	818008	440219	59.8	M	n/a (no relatives detected)	4.521399	0	R-DF5	R1b1a1b1a1a2c1a5b1a1a	964.3	H4a1a2	[0.988,0.998]	0.04	0.401
H	I13615	I13615	GENLAB 121, ExEKA09, Zone 12 (ID 136049; Context 126013, ExEKA09, Zone 12)	tooth (premolar)	1	2021	PattersonNature2021	doi:10.1038/s41586-021-04287-4	ENA:PRJEB47891	Armit, Ian	Context: Archaeological	2250	58	400-200 BCE	adult , 21-25	England_MIA	England, Kent, East Kent Access Road	United Kingdom	51.3603	1.3405	0	Repulldown on 3.2M snpset	1240k	1	..	..	/n/groups/reich/matt/pipeline/pulldown/v38/Debrune/Debrune.half.normal.parameters.stdout	/n/groups/reich/adam/repulldown/3.2M_v4_singleUDG/pulldowns/shard-368/execution/half_n-split_53.parameters.stdout	S13615.E1.L1	/n/groups/reich/matt/pipeline/released_libraries/S13615.E1.L1/S13615.E1.L1.1240k_plus.hg19.v1.bam	Debrune_1240k_plus_half_S13615.E1.L1_20190228_HLTMLBGX9_1:Debrune_1240k_plus_half_S13615.E1.L1_20190228_HLTMLBGX9_2:Debrune_1240k_plus_half_S13615.E1.L1_20190228_HLTMLBGX9_3:Debrune_1240k_plus_half_S13615.E1.L1_20190228_HLTMLBGX9_4:Debrune_1240k_plus_half_S13615.E1.L1_20190305_HJ7VHBGX9_1:Debrune_1240k_plus_half_S13615.E1.L1_20190305_HJ7VHBGX9_2:Debrune_1240k_plus_half_S13615.E1.L1_20190305_HJ7VH…	0.989399	1.709382	1145565	1069560	674066	363444	49.6	M	n/a (no relatives detected)	0	0	R-DF13	R1b1a1b1a1a2c1	639.8	H1c	[0.991,1.000]	0.136	0.414
H	I13680	I13680	GENLAB 71 (con. 1057, cat. 39, F.1011)	tooth (molar)	1	2021	PattersonNature2021	doi:10.1038/s41586-021-04287-4	ENA:PRJEB47891	Armit, Ian	Direct: IntCal20	2224	55	366-176 calBCE (2203±26 BP, SUERC-73822)	..	England_MIA	England, Somerset, Ham Hill	United Kingdom	50.949985	-2.735842	0	Repulldown on 3.2M snpset	1240k	1	..	..	/n/groups/reich/matt/pipeline/pulldown/v38/Debrune/Debrune.half.normal.parameters.stdout	/n/groups/reich/adam/repulldown/3.2M_v4_singleUDG/pulldowns/shard-55/execution/half_n-split_135.parameters.stdout	S13680.E1.L1	/n/groups/reich/matt/pipeline/released_libraries/S13680.E1.L1/S13680.E1.L1.1240k_plus.hg19.v1.bam	Debrune_1240k_plus_half_S13680.E1.L1_20190228_HLTMLBGX9_1:Debrune_1240k_plus_half_S13680.E1.L1_20190228_HLTMLBGX9_2:Debrune_1240k_plus_half_S13680.E1.L1_20190228_HLTMLBGX9_3:Debrune_1240k_plus_half_S13680.E1.L1_20190228_HLTMLBGX9_4:Debrune_1240k_plus_half_S13680.E1.L1_20190305_HJ7VHBGX9_1:Debrune_1240k_plus_half_S13680.E1.L1_20190305_HJ7VHBGX9_2:Debrune_1240k_plus_half_S13680.E1.L1_20190305_HJ7VH…	0.2927	0.513842	634497	597176	399829	211066	50.9	M	n/a (no relatives detected)	8.335995	0	R-Z16887	R1b1a1b1a1a2c1a1k	168	U5a2a1	[0.993,1.000]	0.11	0.392
[truncated: 376 more rows]
[truncated: 6 more columns]
